# Supplementary material for: Why Do People Choose a Particular Dog? A Mixed-Methods Analysis of Factors Owners Consider Important When Acquiring a Dog, on a Convenience Sample of Austrian Pet Dog Owners
Source: Animals (Basel). 2024 Sep 11;14(18):2634. doi: 10.3390/ani14182634 (PMC11428747; doi:10.3390/ani14182634)
Supplement: Supplementary file 1 [file animals-14-02634-s001.zip]

Archive with 1 entries (1 files):
- Toth_etal_Dataset.xlsx
