# Supplementary material for: Why Do People Choose a Particular Dog? A Mixed-Methods Analysis of Factors Owners Consider Important When Acquiring a Dog, on a Convenience Sample of Austrian Pet Dog Owners
Source: Animals (Basel). 2024 Sep 11;14(18):2634. doi: 10.3390/ani14182634 (PMC11428747; doi:10.3390/ani14182634)
Supplement: Supplementary file 1 [file animals-14-02634-s001.zip › Toth_etal_Dataset.xlsx]

## Sheet: Data
DATE	OWNER ID	Owner age	Education	Adults	Children	N of dogs	Previous experience with dogs	Breed of the dog	Dog sex	Dog age	N dogs when the dog arrived	Role of the dog	breed-based choice	looks (general)	hair	size	shelter/rescue	pedigree	health	age	sex	calm	friendly/family dog	docile/manageable	work/sports skills	smart/trainable	active/playful	character (general)	loyalty	guarding	stubborn	unique behaviours	background information	choosing on a whim	sentimental reasons	chosen by other	rare, unique reasons	Appearance theme	Origin theme	Demographics theme	Friendly/manageable theme	Sport theme	N of reasons
2012-03-27 01:26:27	21	24.4944	3	2	0	1	0	Mischling	1	1.61667	0	1	0	0	0	0	1	0	0	0	0	0	0	0	0	0	0	0	0	0	0	0	0	1	0	0	0	0	1	0	0	0	2
2012-06-15 08:52:22	717	47.7556	3	2	1	1	0	Border Collie	2	2.10556	0	2	0	0	0	0	0	0	0	0	0	0	0	0	0	1	1	0	0	0	0	0	0	0	0	0	0	0	0	0	0	1	2
2012-06-21 17:22:05	642	32.0417	4	2	0	2	2	Labrador Retriever	2		1	2	0	0	0	0	0	0	0	0	0	0	0	0	0	0	0	0	0	0	0	0	0	0	0	1	0	0	0	0	0	0	1
2012-05-04 22:02:49	644	31.9111	4	1	0	2	1	Flat Coated Retriever	2	9.44722	0	2	0	0	0	0	0	0	0	0	0	0	1	1	1	0	1	0	0	0	0	0	0	0	0	0	0	0	0	0	1	1	4
2012-12-30 13:25:58	899	28.8667	2	2	0	2	2	Australian Shepherd	2	0.636111	1	2	0	0	0	0	0	0	0	0	0	0	0	0	1	1	1	1	0	0	0	0	0	0	0	0	0	0	0	0	0	1	4
2013-05-06 18:43:24	407	20.5139	2	2	1	1	1	Australian Shepherd	1	3.24444	0	2	1	0	0	0	0	0	0	0	0	0	0	0	0	0	0	1	0	0	0	0	0	0	0	0	0	0	0	0	0	0	2
2011-10-22 17:41:06	840	49.6806	2	2	0	1	0	Border Collie	2	1.53889	0	1	0	0	0	0	0	0	0	0	0	0	0	0	0	0	0	0	0	0	0	0	0	0	0	1	0	0	0	0	0	0	1
2014-11-29 15:20:14	773	21.825	2	2	0	2	2	Mischling	1	1.49444	1	2	0	0	0	0	0	0	0	0	0	0	0	0	0	0	0	1	0	0	0	0	0	1	0	0	0	0	0	0	0	0	2
2013-06-08 08:53:22	516	60.0278	3	2	0	1	2	Berner Sennenhund	2	0.472222	0	1	1	0	0	0	0	0	0	0	0	0	1	0	0	0	0	0	0	0	0	0	1	0	0	0	0	0	0	0	1	0	3
2012-04-16 15:27:40	888	37.0361	4	2	1	2	2	Holländischer Schäferhund	2	0.977778	1	2	0	0	0	1	0	0	0	0	0	0	0	1	1	1	1	0	0	1	0	0	0	0	0	0	0	1	0	0	1	1	6
2012-09-05 21:04:22	685	70.8028	3	2	0	1	2	Belgischer Schäferhund (Tervueren)	2	2.37778	0	1	1	0	0	0	0	0	0	0	0	0	0	0	0	0	0	0	0	0	0	0	0	1	0	0	0	0	0	0	0	0	2
2011-02-14 22:53:10	495	28.8917	4	2	0	1	0	Grosspudel	1	0.825	0	2	1	0	0	0	0	0	0	0	0	1	0	0	0	0	0	0	0	0	0	0	0	0	0	0	0	0	0	0	1	0	2
2013-10-12 08:40:13	379	28.15	3	2	0	1	0	Mischling	1	7.07222	0	2	1	0	0	0	0	0	0	0	0	0	0	0	0	0	0	1	0	0	0	0	0	1	0	0	0	0	0	0	0	0	3
2011-06-06 15:05:44	774	22.9583	4	2	0	1	0	Mischling	2	2.90833	0	1	0	0	0	0	0	0	0	0	0	0	0	0	0	0	0	0	0	0	0	0	0	0	1	0	0	0	0	0	0	0	1
2011-03-25 15:41:04	316	26.3944	4	2	0	1	2	Border Collie	1	0.375	0	2	0	0	0	0	0	0	0	0	0	0	0	0	0	0	0	1	0	0	0	0	0	0	0	0	0	0	0	0	0	0	1
2012-09-03 17:01:07	103	46.8417	2	2	0	1	2	Mischling	1	2.96667	0	1	0	0	0	0	0	0	0	0	0	0	0	0	0	0	0	0	0	0	0	0	0	0	0	1	0	0	0	0	0	0	1
2012-03-31 22:38:22	451	31.3861	4	2	0	2	0	Mischling	1	7.38611	0	2	0	0	0	0	0	0	0	0	0	0	0	0	0	0	0	0	0	0	0	0	0	1	0	0	0	0	0	0	0	0	1
2012-12-07 10:27:54	841	49.575	3	1	1	2	2	Border Collie	1	3.87778	1	2	1	0	0	0	0	0	0	0	0	0	0	0	1	0	0	0	0	0	0	0	0	0	0	0	0	0	0	0	0	1	2
2012-02-06 18:25:57	841	48.7389	3	1	1	2	2	Border Collie	2	6.33611	1	2	0	0	0	0	0	0	0	0	0	0	0	0	1	0	0	0	0	0	0	0	0	0	0	0	0	0	0	0	0	1	1
2014-10-01 12:48:48	868	55.3556	4	2	0	1	2	Mischling	2	6.75	0	1	0	0	0	0	0	0	0	0	0	0	0	0	0	0	0	0	0	0	0	0	0	1	0	0	0	0	0	0	0	0	1
2011-11-09 12:18:38	35	23.175	3	1	0	1	0	Border Collie	1	0.605556	1	2	1	1	0	0	0	0	0	0	0	0	0	0	0	0	0	0	0	0	0	0	0	1	0	0	0	1	0	0	0	0	3
2011-01-21 13:18:58	229	42.975	3	2	1	3	1	Border Collie	1	9.64444	1	1	0	0	0	0	0	0	0	0	0	0	0	0	1	0	0	1	0	0	0	0	0	0	0	0	0	0	0	0	0	1	2
2011-01-21 13:29:37	229	42.975	3	2	1	3	2	Border Collie	1	4.6	1	1	0	0	0	0	0	0	0	0	0	0	0	0	1	0	0	0	0	0	0	0	0	0	0	0	0	0	0	0	0	1	1
2012-07-03 11:28:06	480	27.0306	2	2	0	2	0	Mischling	1	3.31111	0	2	0	1	0	1	0	0	0	0	0	1	0	1	1	0	0	0	0	0	0	0	0	0	0	0	0	1	0	0	1	1	5
2015-01-07 14:22:14	587	46.4639	2	2	0	2	2	Altdeutscher Schäferhund	2	1.61667	1	1	0	0	0	0	0	0	0	0	0	0	0	0	0	0	0	0	0	0	0	0	1	0	0	0	0	0	0	0	0	0	1
2012-06-09 18:06:24	672	23.2528	4	1	0	2	1	Jack Russell Terrier	1	1.67778	1	2	0	0	0	0	0	0	0	0	0	0	1	0	1	1	0	0	0	0	0	0	0	1	0	0	0	0	0	0	1	1	4
2012-06-09 17:58:58	672	23.2528	4	1	0	2	1	Mischling	2	4.17222	0	2	0	0	0	0	1	0	0	0	0	0	1	0	0	0	0	0	0	0	0	0	0	1	0	0	0	0	1	0	1	0	3
2012-10-18 14:26:46	844	18.3056	2	1	0	1	0	Mischling	1	2.73611	0	1	0	0	0	0	0	0	0	0	0	0	0	0	0	0	0	0	0	0	0	0	0	1	0	0	0	0	0	0	0	0	1
2012-05-11 21:30:20	588	26.9333	2	2	1	2	0	Border Collie	2	3.27222	0	1	1	0	0	0	0	0	0	0	0	0	0	0	1	1	1	1	0	0	0	0	0	0	0	0	0	0	0	0	0	1	5
2012-01-30 10:09:44	645	23.9389	3	2	0	2	2	Mischling	2	6.08056	0	1	0	0	0	0	0	0	0	0	0	0	0	0	1	0	0	0	0	0	1	1	0	0	0	0	0	0	0	0	0	1	3
2012-12-10 10:02:26	686	52.0083	3	2	0	1	2	Border Collie	1	8.01667	0	2	1	0	0	0	0	0	0	0	0	0	0	0	0	0	0	0	0	0	0	0	1	0	0	0	0	0	0	0	0	0	2
2012-09-11 13:59:57	566	46.4472	2	2	0	2	2	Border Collie	2	1.55278	1	2	0	0	0	0	0	0	0	0	0	0	0	0	0	0	0	0	0	0	1	0	0	0	0	0	0	0	0	0	0	0	1
2013-03-18 21:09:12	598	20.2139	2	2	0	1	0	Magyar Vizsla	1	5.04722	0	1	1	0	0	0	1	0	0	1	0	0	1	1	0	0	0	1	1	0	0	0	0	0	0	0	0	0	1	1	1	0	7
2012-05-04 15:08:14	871	48.45	4	2	0	3	1	Mischling	2	8.34167	1	1	0	0	0	0	0	0	0	0	0	0	0	0	0	0	0	0	0	0	0	0	0	1	0	0	0	0	0	0	0	0	1
2012-05-04 12:32:03	63	33.1611	4	1	0	1	2	Mischling	2	3.88889	0	2	0	0	0	0	1	0	0	0	0	0	0	0	0	0	0	0	0	0	0	0	0	0	0	0	0	0	1	0	0	0	1
2013-08-25 13:24:44	859	45.3389	2	1	0	1	2	Labrador Retriever	2	1.43889	0	1	0	0	0	0	0	0	0	0	0	0	0	0	0	0	0	0	0	0	0	0	0	1	0	0	0	0	0	0	0	0	1
2013-07-15 21:02:38	531	28.2806	4	2	0	1	1	Shetland Sheepdog	2	1.36667	0	2	0	0	0	0	0	0	0	0	0	0	0	0	1	0	1	0	0	0	0	0	0	0	0	0	0	0	0	0	0	1	2
2011-06-14 09:48:02	80	29.0389	3	1	0	1	1	Golden Retriever	1	7.2	0	2	1	0	0	0	0	0	0	0	0	0	0	0	0	0	0	0	0	0	0	0	0	0	1	0	0	0	0	0	0	0	2
2011-06-03 11:25:29	651	25.7556	3	2	0	1	2	Mischling	2	3.68611	1	2	0	0	0	0	0	0	0	0	0	0	1	0	0	0	0	0	0	0	0	0	0	1	0	0	0	0	0	0	1	0	2
2012-07-03 11:37:05	313	24.7944	2	1	1	1	1	Airedale Terrier	2	9.68611	1	2	0	0	0	0	0	0	0	0	0	0	1	0	0	0	0	0	0	0	1	1	0	0	0	0	0	0	0	0	1	0	3
2011-09-19 11:01:07	22	41.7361	3	1	1	1	0	Mischling	1	1.44722	0	1	0	0	0	0	0	0	0	0	0	0	0	0	0	0	0	0	0	0	0	0	0	1	0	0	0	0	0	0	0	0	1
2014-06-27 18:15:57	485	19.2944	2	2	1	1	0	Appenzeller Sennenhund	1	6.23889	0	1	0	0	0	0	0	0	0	0	0	0	1	0	0	0	0	0	0	0	0	0	0	0	0	0	0	0	0	0	1	0	1
2010-12-25 10:35:30	791	30.8889	4	2	0	1	1	Magyar Vizsla	2	0.583333	0	1	1	0	0	0	0	0	0	0	0	0	0	0	1	1	1	1	1	0	0	1	0	1	0	0	0	0	0	0	0	1	8
2013-01-22 13:50:38	55	29.4639	4	2	0	1	1	Belgischer Schäferhund (Tervueren)	1	5.83889	0	2	0	0	0	0	0	0	0	0	0	0	0	0	0	0	0	0	0	0	0	0	0	1	0	0	0	0	0	0	0	0	1
2011-09-20 19:16:28	402	24.4167	3	1	0	1	2	Mischling	2		0	1	0	0	0	0	0	0	0	0	0	0	0	0	0	0	0	0	0	0	0	0	0	1	0	0	0	0	0	0	0	0	1
2012-11-19 11:11:40	341	47.2556	3	2	0	1	1	Mischling	2	4.44722	0	2	0	0	0	0	1	0	0	0	0	0	0	0	0	0	0	0	0	0	0	0	0	1	0	0	0	0	1	0	0	0	2
2014-11-05 15:57:50	414	27.1583	2	2	0	2	2	Chinese Crested Dog	2	6.57222	1	1	0	0	0	0	1	0	0	0	0	0	0	0	0	0	0	0	0	0	0	0	0	1	0	0	0	0	1	0	0	0	2
2014-11-05 15:50:04	414	27.1583	2	2	0	2	2	Chinese Crested Dog	1	6.57222	0	1	0	0	0	0	1	0	0	0	0	0	0	0	0	0	0	0	0	0	0	0	0	1	0	0	0	0	1	0	0	0	2
2014-02-19 17:27:12	18	36.7278	4	2	1	3	0	Shetland Sheepdog	2	7.05556	1	2	0	0	0	0	0	0	0	0	0	0	1	0	1	1	1	0	0	0	0	0	0	0	0	0	0	0	0	0	1	1	4
2011-02-11 15:23:47	134	59.6889	3	2	0	3	0	Border Collie	2	1.53889	1	2	0	0	0	0	0	0	0	0	0	0	1	0	1	1	1	0	0	0	0	0	0	0	0	0	0	0	0	0	1	1	4
2011-02-11 15:11:31	134	59.6889	3	2	0	3	0	Border Collie	2	8.20833	1	2	0	0	0	1	0	0	0	0	0	0	0	0	0	1	0	0	0	0	0	0	0	1	0	0	0	1	0	0	0	1	3
2011-02-11 14:54:49	134	59.6889	3	2	0	3	0	Border Collie	2	14.2472	0	2	0	0	0	1	0	0	0	0	0	0	0	0	1	1	1	0	0	0	0	0	0	1	0	0	0	1	0	0	0	1	5
2011-07-21 08:23:12	436	25.625	4	2	0	1	2	Mischling	2	0.616667	0	2	0	0	0	0	1	0	0	0	0	0	0	0	0	0	0	1	0	0	0	0	0	1	0	0	0	0	1	0	0	0	3
2011-07-11 13:31:19	437	24.7472	4	2	0	1	1	Mischling	2	1.12222	0	2	0	1	0	0	0	0	0	0	0	0	0	0	0	0	1	0	0	0	0	0	0	0	0	0	0	1	0	0	0	1	2
2014-04-06 11:34:30	812	30.5833	4	2	0	2	1	Labrador Retriever	1	1.25833	1	2	0	0	0	0	0	0	0	0	0	0	0	0	1	0	0	0	0	0	0	0	0	0	0	0	0	0	0	0	0	1	1
2012-10-31 22:01:31	705	54.8556	2	2	0	3	2	Border Collie	2	1.51667	1	2	1	0	0	0	0	1	0	0	0	0	0	0	0	0	0	0	0	0	0	0	0	0	0	0	0	0	1	0	0	0	2
2012-10-31 22:01:31	705	54.8556	2	2	0	3	2	Border Collie	2	1.51667	1	2	1	0	0	0	0	1	0	0	0	0	0	0	0	0	0	0	0	0	0	0	0	0	0	0	0	0	1	0	0	0	2
2013-06-22 22:27:42	491	29.2194	2	1	0	1	0	Chihuahua	1	2.80833	1	1	0	0	0	0	1	0	0	0	0	0	0	0	0	0	0	0	0	0	0	0	0	0	0	0	0	0	1	0	0	0	1
2011-05-31 19:49:01	193	27.3167	3	1	0	3	2	American Staffordshire Terrier	2	9.28333	1	1	1	1	0	0	0	0	0	0	0	0	0	0	1	0	1	0	0	0	0	0	0	0	0	0	0	1	0	0	0	1	4
2012-08-09 10:58:03	889	21.1194	2	2	0	2	0	Border Collie	1	2.36944	0	2	1	1	0	0	0	0	0	0	0	0	0	0	1	0	0	0	0	0	0	0	0	0	0	0	0	1	0	0	0	1	3
2013-08-19 22:55:59	194	37.2944	4	1	0	1	0	Mischling	1	2.4	0	1	0	1	0	0	0	0	0	0	0	0	0	0	0	0	0	0	0	0	0	0	0	1	1	0	0	1	0	0	0	0	3
2014-06-26 23:14:03	106	28.4611	3	2	0	3	2	Mischling	2	2.13889	0	2	1	0	0	0	0	0	0	0	0	0	0	0	0	0	0	0	0	0	0	0	0	0	0	1	0	0	0	0	0	0	2
2014-06-24 09:16:51	106	28.4556	3	2	0	3	1	Shetland Sheepdog	2	2.19722	1	2	1	0	0	1	0	0	0	0	0	0	0	0	0	0	0	0	0	0	0	0	0	0	0	0	0	1	0	0	0	0	2
2014-06-26 22:52:40	106	28.4611	3	2	0	3	1	Zwergspitz	2	5.73056	0	2	0	0	0	1	0	0	0	0	0	0	0	0	0	0	0	0	0	0	0	0	0	1	0	0	0	1	0	0	0	0	2
2011-06-07 19:24:28	66	62.3972	2	2	0	3	2	Belgischer Schäferhund (Groenendael)	1	2.54167	1	2	1	0	0	0	0	0	0	0	0	0	0	0	1	0	0	0	0	0	0	0	1	0	0	0	0	0	0	0	0	1	3
2012-08-28 12:21:55	219	29.8889	2	2	1	2	2	Deutsche Dogge	1	1.51111	1	2	1	0	0	0	0	0	0	0	0	0	0	0	0	0	0	0	0	0	0	0	0	0	1	0	0	0	0	0	0	0	2
2012-05-14 15:00:43	49	32.9361	4	2	0	2	2	Holländischer Schäferhund	2	5.96667	1	1	1	0	0	0	0	1	0	0	0	0	0	0	1	0	0	0	0	0	0	0	0	0	0	0	0	0	1	0	0	1	3
2015-01-02 12:53:41	611	29.6167	2	2	0	1	2	Mischling	2	7.00278	0	1	0	0	0	0	1	0	0	0	0	0	0	0	0	0	0	0	0	0	0	0	0	0	0	0	0	0	1	0	0	0	1
2011-06-24 15:06:13	511	43.3361	3	2	1	1	0	Golden Retriever	2	1.5	0	1	0	0	0	0	0	0	0	0	0	0	0	0	0	0	0	0	0	0	0	0	0	0	0	1	0	0	0	0	0	0	1
2013-11-02 15:05:58	337	41.2917	4	2	1	1	0	Mischling	2	2.5	0	1	0	0	0	0	0	0	0	0	0	0	0	0	0	0	0	0	0	0	0	0	0	1	0	0	0	0	0	0	0	0	1
2012-11-15 08:10:43	567	25.6917	2	1	0	1	2	Kleinpudel	1	3.90278	0	2	0	0	0	0	0	0	0	0	0	0	0	0	0	0	0	0	0	0	0	0	1	1	0	1	0	0	0	0	0	0	3
2012-05-07 14:09:32	107	43.8917	3	2	1	1	2	Australian Shepherd	1	1.73611	0	2	1	0	0	0	0	0	0	0	0	0	0	0	0	1	1	0	0	0	0	0	0	0	0	0	0	0	0	0	0	1	3
2014-07-02 21:57:06	694	40.1611	3	2	0	2	1	Labrador Retriever	2		1	1	0	0	0	0	0	0	0	0	0	0	0	0	0	0	0	0	0	0	0	0	0	0	1	0	0	0	0	0	0	0	1
2011-10-12 21:58:22	6	40.6056	3	2	0	3	2	Border Collie	2	1.53611	1	2	1	1	0	0	0	0	0	0	0	0	0	0	0	0	0	0	0	0	0	0	0	0	0	0	0	1	0	0	0	0	2
2012-02-01 19:11:07	753	23.7722	2	1	0	2	1	Border Collie	2	0.55	1	2	0	0	0	0	0	0	0	0	0	0	0	0	1	1	1	0	0	0	0	0	0	0	0	0	0	0	0	0	0	1	3
2012-11-14 22:04:31	753	24.6194	2	1	0	2	0	Mischling	2	5.11944	0	1	0	0	0	0	0	0	0	0	0	0	0	0	0	0	0	0	0	0	0	0	0	1	0	0	0	0	0	0	0	0	1
2011-05-30 15:17:17	368	49.8028	3	2	0	1	2	Golden Retriever	2	1.18333	0	1	1	0	0	0	0	0	0	0	0	0	0	0	0	0	0	1	0	0	0	0	0	0	0	0	0	0	0	0	0	0	2
2012-09-05 14:31:18	726	31.5694	4	2	0	1	0	Beagle	2	10.2722	0	1	1	0	0	0	0	0	0	0	0	0	0	0	0	0	0	0	0	0	0	0	0	0	0	0	0	0	0	0	0	0	1
2011-07-19 18:07:19	707	42.7083	4	2	1	1	1	Border Collie	1	1.75278	0	2	1	0	0	0	0	0	0	0	0	0	0	0	1	1	1	0	0	0	0	0	0	0	0	0	0	0	0	0	0	1	4
2011-07-20 21:56:12	56	25.8639	4	2	0	2	1	Mischling	1	1.49444	1	1	0	0	0	0	0	0	0	1	0	0	0	0	0	0	0	1	0	0	0	0	0	0	0	0	0	0	0	1	0	0	2
2012-02-02 23:54:43	415	25.8889	4	2	0	2	0	Mischling	1	6.75278	0	1	0	0	0	0	0	0	0	0	0	0	0	1	0	0	0	0	0	0	1	1	0	0	0	0	0	0	0	0	1	0	3
2012-02-03 00:06:49	415	25.8917	4	2	0	1	1	Mischling	1	16.0889	1	1	0	0	0	1	1	0	0	0	0	0	0	0	0	0	0	0	0	0	0	0	0	0	0	0	0	1	1	0	0	0	2
2013-05-29 08:47:21	530	26.3444	3	2	0	1	0	Australian Shepherd	2	5.66667	0	2	1	0	0	0	0	0	0	0	0	0	0	0	0	0	0	0	0	0	0	0	0	1	0	0	0	0	0	0	0	0	2
2011-04-30 19:01:35	655	49.7583	2	1	0	1	2	Mischling	1	5.31667	1	2	1	0	0	0	0	0	0	0	0	0	0	0	0	0	0	0	0	0	0	0	1	0	0	0	0	0	0	0	0	0	2
2014-04-09 11:36:38	658	37.025	3	2	1	2	2	Mischling	2	1.35556	1	1	0	0	0	0	1	0	0	0	0	0	0	0	0	0	0	0	0	0	0	0	0	1	0	0	0	0	1	0	0	0	2
2011-10-19 13:07:08	283	27.5861	2	2	0	2	2	Australian Shepherd	2	1.45556	1	2	0	0	0	0	0	0	0	0	0	0	0	0	1	0	0	0	0	0	0	0	0	0	0	0	0	0	0	0	0	1	1
2011-10-19 12:55:56	283	27.5861	2	2	0	2	1	Australian Shepherd	1	4.38611	0	2	0	0	0	1	0	0	0	0	0	0	0	0	1	0	1	1	0	0	1	0	0	0	0	0	0	1	0	0	0	1	5
2014-04-17 22:43:57	561	24.9833	2	2	0	2	0	Australian Shepherd					1	0	0	0	0	0	0	0	0	0	0	0	0	0	0	0	0	0	0	0	0	1	1	0	0	0	0	0	0	0	3
2014-04-17 22:43:57	561	24.9833	2	2	0	2	0	Mischling	1	13.1583	0	1	0	0	0	0	0	0	0	0	0	0	0	0	0	0	0	0	0	0	0	0	0	0	1	0	0	0	0	0	0	0	1
2013-06-30 18:02:16	195	30.175	2	2	0	1	0	Border Collie	2	0.177778	0	1	0	0	0	0	0	0	0	0	0	0	0	0	0	0	1	0	0	0	0	0	0	0	0	0	0	0	0	0	0	1	1
2011-04-30 21:24:16	820	55.8722	2	2	0	1	1	Irish Terrier	2	1.88611	0	1	1	0	1	0	0	0	0	0	0	0	0	0	0	1	1	0	0	0	0	0	0	0	0	0	0	1	0	0	0	1	4
2012-05-04 13:27:25	603	48.8389	4	2	1	2	2	Border Collie	1	7.82778	1	2	1	1	0	0	0	0	0	0	0	0	0	0	1	1	1	0	0	0	0	0	0	0	0	0	0	1	0	0	0	1	5
2011-07-28 17:05:54	302	28.2444	2	2	0	1	1	Bearded Collie	1	2.73889	0	2	1	0	0	0	0	0	0	0	0	0	1	0	0	1	1	1	1	0	0	1	0	0	0	0	0	0	0	0	1	1	7
2012-12-12 11:25:38	302	29.6167	2	2	0	2	2	Bearded Collie	1	0.747222	1	1	1	1	0	0	0	0	0	0	0	0	0	0	0	0	0	1	0	0	0	0	0	0	0	0	0	1	0	0	0	0	3
2011-07-17 01:10:27	659	25.8889	3	1	0	3	2	Australian Shepherd	2	0.455556	1	2	1	0	0	0	0	0	0	0	0	0	0	0	1	1	1	1	0	0	0	0	1	0	0	0	0	0	0	0	0	1	6
2011-07-17 00:56:38	659	25.8889	3	1	0	3	2	Australian Shepherd	1	2.63611	1	2	1	0	0	0	0	0	0	0	0	0	0	0	1	1	0	0	1	0	0	0	0	0	0	0	0	0	0	0	0	1	4
2011-11-04 20:31:34	860	41.5167	2	2	1	1	0	Border Collie	1	1.775	0	1	0	0	0	0	0	0	0	0	0	0	0	0	0	0	0	0	0	0	0	0	0	0	0	1	0	0	0	0	0	0	1
2011-07-11 16:51:43	911	51.15	4	2	1	1	0	Mischling	1	7.51111	0	1	0	0	0	0	0	0	0	0	0	0	1	0	1	0	0	0	0	0	0	0	0	0	0	0	0	0	0	0	1	1	2
2011-06-09 17:10:33	385	62.8417	2	1	0	1	2	Labrador Retriever	1	5.35278	0	2	1	0	0	0	0	0	0	0	0	0	0	1	1	1	0	0	0	0	0	0	0	0	0	0	0	0	0	0	1	1	4
2011-05-17 11:08:29	7	35.4444	4	1	0	1	2	Mischling	2	7.53056	1	2	0	0	0	0	0	0	0	0	0	0	0	0	0	0	0	0	0	0	0	0	0	1	0	0	0	0	0	0	0	0	1
2014-07-06 11:54:33	510	28.8222	4	2	0	3	2	Mischling	2	10.4722	1	1	0	0	0	0	0	0	0	0	0	0	0	0	0	0	0	0	0	0	0	0	0	1	0	0	0	0	0	0	0	0	1
2014-07-06 00:14:36	510	28.8222	4	1	1	3	2	Mischling	1	7.18056	1	1	0	0	0	0	0	0	0	0	0	0	0	0	0	0	0	0	0	0	0	0	0	1	0	0	0	0	0	0	0	0	1
2012-12-05 10:56:44	754	37.425	4	2	1	2	1	Border Collie	2	7.79444	0	2	1	0	0	0	1	0	0	0	0	0	1	0	1	0	0	0	0	0	0	0	0	0	0	0	0	0	1	0	1	1	4
2012-12-05 10:45:40	754	37.425	4	2	1	2	1	Border Collie	1	7.84444	1	2	0	0	0	0	0	0	0	0	0	0	0	0	0	0	0	1	0	0	0	0	0	0	0	1	0	0	0	0	0	0	2
2011-06-21 19:38:21	306	21.2778	2	1	0	1	0	Zwergpudel	1	10.3639	0	1	1	0	1	1	0	0	0	0	0	0	0	0	0	0	0	0	0	0	0	0	0	0	0	0	0	1	0	0	0	0	3
2011-04-21 17:04:28	81	44.2278	4	1	0	3	1	Labrador Retriever	2	8.55278	1	1	1	0	0	0	0	0	0	0	0	0	0	0	1	0	0	0	0	0	0	0	0	1	0	0	0	0	0	0	0	1	3
2011-04-21 18:25:19	81	44.2306	4	1	0	3	1	Labrador Retriever	2	1.44167	1	1	0	0	0	0	0	0	0	0	0	0	0	0	0	0	0	0	0	0	0	0	0	1	1	0	0	0	0	0	0	0	2
2011-10-20 18:14:14	123	27.1333	4	2	0	2	1	Border Collie	2	0.597222	1	2	0	0	0	0	0	0	0	0	0	0	0	0	0	1	1	0	0	0	0	0	0	0	0	0	0	0	0	0	0	1	2
2012-03-06 17:45:47	861	51.075	2	1	0	1	0	Border Collie	2	1.98333	0	1	0	0	0	0	0	0	0	0	0	0	0	0	0	0	0	0	0	0	0	0	0	0	1	0	0	0	0	0	0	0	1
2013-07-08 09:19:03	257	41.9917	3	2	0	1	1	Mischling	1	2.25	0	2	1	0	0	0	0	0	0	0	0	0	0	0	1	0	0	0	0	0	0	0	0	0	0	0	0	0	0	0	0	1	2
2011-10-07 19:38:02	755	31.5528	4	2	0	1	0	Mischling	2	8.62222	0	2	0	0	0	1	0	0	0	0	0	0	0	0	1	0	0	0	0	0	0	0	0	0	0	0	0	1	0	0	0	1	2
2012-06-29 13:50:30	865	35.05	3	1	0	3	2	Mischling	1	12.4944	1	1	0	0	0	0	1	0	0	0	0	0	0	0	0	0	0	0	0	0	0	0	0	0	0	0	0	0	1	0	0	0	1
2011-02-14 20:09:50	865	33.675	3	1	0	2	2	Mischling	1	4.83056	1	1	1	0	0	0	0	0	0	0	0	0	0	0	0	0	0	1	0	0	0	0	0	0	0	0	0	0	0	0	0	0	2
2011-02-14 18:26:54	865	33.675	3	1	0	2	2	Border Collie	1	1.29167	1	2	1	0	0	0	0	0	0	0	0	0	0	0	0	0	0	0	0	0	0	0	0	0	0	0	0	0	0	0	0	0	1
2012-02-28 13:41:27	756	24.4583	2	2	0	1	2	Mischling	2	0.394444	0	2	1	0	0	0	0	0	0	0	0	0	1	0	0	1	1	0	0	0	0	1	0	1	0	0	0	0	0	0	1	1	6
2011-06-16 16:45:16	425	43.3972	3	1	0	2	1	Grosspudel	1	4.16944	1	2	1	0	0	0	0	0	0	0	0	0	0	0	1	1	0	0	0	0	0	0	0	0	0	0	0	0	0	0	0	1	3
2012-04-27 21:56:16	74	18.0028	2	2	0	1	0	Mischling	1	2	0	2	0	0	0	0	1	0	0	0	0	0	0	0	1	1	1	0	0	0	0	1	0	0	0	0	1	0	1	0	0	1	6
2014-07-25 09:17:48	284	46.7806	4	2	0	1	0	Golden Retriever	1	8.86944	0	2	1	0	0	0	0	0	0	0	0	0	1	0	0	0	0	0	0	0	0	1	0	1	0	0	0	0	0	0	1	0	4
2011-05-11 17:34:34	813	19.2778	2	2	0	1	1	Border Collie	2	5.6	0	1	1	0	0	0	0	0	0	0	0	0	1	0	0	0	1	0	0	0	0	0	0	0	0	0	0	0	0	0	1	1	3
2012-08-10 12:46:29	660	39.5139	2	1	0	2	1	Grosspudel	1	4.38056	1	2	0	1	0	0	0	0	0	0	0	0	0	0	0	0	0	1	0	0	0	0	0	1	0	0	0	1	0	0	0	0	3
2012-08-16 21:43:38	660	39.5306	2	1	0	2	1	Mischling	2	9.25556	1	2	0	0	0	0	0	0	0	0	0	0	0	0	0	0	0	0	0	0	0	0	0	1	0	0	0	0	0	0	0	0	1
2013-06-23 17:05:49	124	36.1556	3	2	0	1	2	Mischling	2	4.94167	1	1	0	0	0	0	1	0	0	0	0	0	0	0	0	0	0	0	0	0	0	0	0	0	0	0	0	0	1	0	0	0	1
2011-10-28 22:29:10	403	24.5944	2	2	0	1	2	Border Collie	2	4.51111	1	2	1	0	0	0	0	0	0	0	0	0	0	0	1	0	1	0	0	0	1	1	0	0	0	0	0	0	0	0	0	1	5
2011-07-28 14:48:57	487	23.2139	2	2	0	1	0	Mischling	2	1.825	0	2	0	0	0	0	1	0	0	0	0	0	0	0	0	0	0	0	0	0	0	0	0	1	0	0	0	0	1	0	0	0	2
2011-02-15 10:59:33	166	42.0556	4	2	1	2	2	Border Collie	1	6.80278	1	2	0	0	0	0	0	0	0	0	0	0	0	0	0	0	0	0	0	0	0	0	0	1	0	1	0	0	0	0	0	0	2
2011-02-22 10:27:59	167	42.075	4	2	1	2	2	Border Collie	2	1.27778	1	2	0	0	0	0	0	0	0	0	1	0	0	0	0	0	0	0	0	0	0	0	0	0	0	0	1	0	0	1	0	0	2
2011-05-12 20:18:14	220	21.6111	3	2	1	3	0	Border Collie	2	7.65833	0	2	0	0	0	0	0	0	0	0	0	0	1	0	1	0	1	0	0	0	0	0	0	0	0	0	0	0	0	0	1	1	3
2013-12-26 16:41:52	708	48.0194	4	2	0	1	2	Mischling	2	5.90278	0	1	0	0	0	0	0	0	0	0	0	0	0	0	0	0	0	0	0	0	0	0	0	1	0	0	0	0	0	0	0	0	1
2014-11-19 18:39:08	786	20.6861	2	2	0	1	2	Zwergpinscher	2	2.125	1	1	0	0	0	1	1	0	0	0	0	0	1	0	0	0	1	0	0	0	0	0	0	0	0	0	0	1	1	0	1	1	4
2014-03-23 14:10:50	254	25.4778	4	2	0	3	1	Mischling	2	1.31111	1	1	0	1	0	0	0	0	0	0	0	0	0	0	0	0	0	0	0	0	0	0	0	0	0	0	0	1	0	0	0	0	1
2013-05-23 17:49:02	462	26.4278	2	2	0	1	0	Mischling	1	2.51667	0	2	0	0	0	0	1	0	0	0	0	0	0	0	0	0	0	0	0	0	0	0	0	1	0	0	0	0	1	0	0	0	2
2012-09-11 21:30:42	502	21.7389	3	1	0	1	0	Mischling	2	3.56667	0	2	0	0	0	0	0	0	0	0	0	0	0	0	0	0	0	0	0	0	0	0	0	1	0	0	0	0	0	0	0	0	1
2012-07-17 16:16:53	82	47.6	2	2	1	3	2	Mischling	2		1	1	0	0	0	0	1	0	0	0	0	0	0	0	0	0	0	0	0	0	0	0	0	0	0	0	0	0	1	0	0	0	1
2011-12-13 13:18:07	311	42.6333	4	2	1	1	1	Mischling	2	0.519444	0	1	0	0	0	0	0	0	0	0	0	0	0	0	0	0	0	0	0	0	0	0	0	1	0	0	0	0	0	0	0	0	1
2012-08-31 09:49:26	912	45.6417	3	2	1	2	1	Border Collie	1	1.6	1	1	1	1	0	0	0	0	0	0	0	0	0	0	0	0	0	0	0	0	0	0	0	0	0	0	0	1	0	0	0	0	2
2012-09-04 16:25:19	553	55.175	2	2	0	2	1	Irish Terrier	2	1.7	1	1	1	0	0	0	0	0	0	0	0	0	0	0	0	0	0	0	0	0	0	0	0	0	0	0	0	0	0	0	0	0	1
2012-09-24 16:49:54	23	36.5833	2	2	1	1	0	Mischling	1	0.552778	0	2	1	0	0	0	0	0	0	0	0	0	0	0	0	0	0	0	0	0	0	0	0	1	0	0	0	0	0	0	0	0	2
2011-03-11 11:42:00	336	46.7528	2	2	1	1	2	Havanese	1	9.02778	0	1	0	1	0	1	0	0	0	0	0	0	1	0	0	0	0	0	0	0	0	0	0	0	0	0	0	1	0	0	1	0	3
2011-04-28 20:48:31	1	31.9556	4	2	0	2	1	Zwergpinscher	2	3.09444	1	2	1	0	0	0	0	0	0	0	0	0	0	0	0	0	0	0	0	0	0	0	0	1	0	0	0	0	0	0	0	0	2
2012-10-15 11:25:26	304	39.5278	2	2	1	3	1	Border Collie	2	2.15	1	2	0	0	0	0	0	0	0	0	0	0	0	0	1	0	0	0	0	0	0	0	0	0	0	0	0	0	0	0	0	1	1
2012-01-13 19:33:15	191	23.6472	3	1	0	1	1	Border Collie	1	0.777778	0	2	1	0	0	0	0	0	0	0	0	0	0	0	0	0	0	0	0	0	0	0	0	0	1	0	0	0	0	0	0	0	2
2012-07-20 13:17:33	43	25.0778	2	1	0	1	2	Mischling	1	7.53056	0	2	0	0	0	0	0	0	0	0	0	0	0	0	0	1	0	0	0	0	0	1	0	0	0	0	0	0	0	0	0	1	2
2011-06-07 13:54:25	162	65.65	4	2	0	1	2	Weisser Schweizer Schäferhund	2	4.39444	0	1	0	0	0	0	0	0	0	0	0	0	1	0	0	1	0	1	0	0	0	0	0	0	0	0	0	0	0	0	1	1	3
2011-06-23 12:27:05	2	24.7861	4	2	0	1	0	Mischling	2	3.44167	0	2	0	0	0	0	1	0	0	0	0	0	0	0	0	0	0	0	0	0	0	0	0	0	0	0	0	0	1	0	0	0	1
2011-06-10 09:04:25	24	50.4417	2	1	1	2	2	Parson Russel Terrier	1	2.18611	1	2	1	0	0	1	0	0	0	0	0	0	0	0	1	0	1	0	0	0	0	0	0	0	0	0	0	1	0	0	0	1	4
2011-05-02 09:38:34	24	50.3056	2	1	1	2	2	Parson Russel Terrier	2	6.09722	1	2	1	0	0	1	0	0	1	0	0	0	0	0	1	0	1	0	0	0	0	0	0	0	0	0	0	1	0	1	0	1	5
2013-07-25 10:41:39	340	25.5	4	2	0	1	0	Altdeutscher Schäferhund	2	11.4833	0	1	0	0	0	0	0	0	0	0	0	0	0	0	0	0	0	0	0	0	0	0	0	1	1	0	0	0	0	0	0	0	2
2014-10-13 14:46:16	285	28.6333	3	1	0	2	2	Mischling	2	8.78333	0	2	0	0	0	0	1	0	0	0	0	0	0	0	0	0	0	0	0	0	0	0	0	0	0	0	0	0	1	0	0	0	1
2012-11-05 23:28:23	532	31.8972	3	1	1	2	1	Belgischer Schäferhund (Tervueren)	2	3.16667	1	2	1	0	0	0	0	0	0	0	0	0	0	0	1	0	0	1	0	0	0	0	0	0	0	0	0	0	0	0	0	1	3
2011-06-01 11:24:39	330	43.2444	2	2	1	2	2	Golden Retriever	1	5.10278	0	1	0	0	0	0	0	0	0	0	0	0	0	0	0	0	0	0	0	0	0	0	0	0	1	0	0	0	0	0	0	0	1
2012-07-26 14:43:49	410	26.35	4	1	0	1	1	Mischling	1	9.75	1	1	0	0	0	0	0	0	0	0	0	0	0	0	0	0	0	0	0	0	0	0	0	0	0	0	1	0	0	0	0	0	1
2011-02-24 19:16:14	386	46.0222	4	2	1	1	2	Border Collie	2	1.025	0	2	0	0	0	0	0	0	0	0	0	0	0	0	1	0	1	0	1	0	0	0	0	0	0	0	0	0	0	0	0	1	3
2014-03-20 00:05:31	486	22.8917	4	1	1	1	2	Magyar Vizsla	1	2.42222	0	2	1	0	0	0	0	0	0	0	0	0	0	1	0	1	1	0	0	0	0	0	0	0	0	0	0	0	0	0	1	1	4
2012-08-01 22:09:26	258	44.6944	2	2	1	1	1	Border Collie	1	1.58611	0	2	0	0	0	1	0	0	0	0	0	0	0	0	1	1	1	0	0	0	0	0	0	0	0	0	0	1	0	0	0	1	4
2012-05-02 21:51:24	779	44.7444	2	2	1	3	2	Border Collie	2	2.98333	1	2	0	0	0	0	0	0	0	0	0	0	0	0	1	0	0	0	0	0	0	0	0	1	0	0	0	0	0	0	0	1	2
2012-05-05 14:36:52	779	44.7528	2	2	1	3	2	Border Collie	1	1.73611	1	2	0	0	0	0	1	0	0	0	0	0	0	0	0	0	0	0	0	0	0	0	0	0	0	0	0	0	1	0	0	0	1
2014-04-04 10:30:19	702	26.7222	4	2	0	2	0	Mischling	1	4.30833	1	1	0	0	0	0	1	0	0	0	0	0	0	0	0	0	0	0	0	0	0	0	0	0	0	0	0	0	1	0	0	0	1
2012-06-30 09:51:22	887	24.1944	2	2	0	1	1	Mischling	1	1.87778	0	2	0	0	0	0	1	0	0	0	0	0	1	1	0	1	1	0	0	0	0	0	0	0	0	0	0	0	1	0	1	1	5
2015-01-07 11:06:58	463	38.575	4	2	0	2	1	Parson Russel Terrier	2	9.14722	0	1	0	0	0	0	0	0	0	0	0	0	0	0	1	0	1	0	0	0	1	0	0	0	0	0	0	0	0	0	0	1	3
2013-04-15 17:44:50	98	29.4806	4	2	0	1	1	Berger Picard	1	0.616667	0	2	0	0	0	1	0	0	0	0	0	1	1	0	1	1	0	0	0	0	0	0	0	0	0	0	0	1	0	0	1	1	5
2012-09-05 19:54:41	634	19.1278	2	2	0	1	0	Grosspudel	2	1.11111	0	1	0	0	0	0	0	0	0	0	0	0	0	0	0	0	0	1	0	0	0	0	0	0	0	0	0	0	0	0	0	0	1
2012-09-06 12:55:22	678	30.7167	4	1	0	1	1	Mischling	2	1.84722	0	1	0	0	0	0	1	0	0	0	0	0	0	0	0	0	0	0	0	0	0	0	0	0	0	0	0	0	1	0	0	0	1
2011-04-21 11:47:52	272	61.0417	2	1	0	1	1	Mischling	2	1.64722	0	2	1	0	0	0	0	0	0	0	0	0	1	0	1	1	1	0	1	0	0	0	0	0	0	0	0	0	0	0	1	1	6
2012-09-22 23:38:36	649	37.2083	2	1	1	1	1	Mischling	1	1.275	0	2	0	1	1	0	0	0	0	0	0	1	1	1	0	0	0	0	0	0	0	0	0	1	0	0	0	1	0	0	1	0	6
2012-11-20 15:30:00	362	65.9806	3	2	0	1	1	Border Collie	1	8.55278	1	2	0	0	0	0	0	0	0	0	0	0	0	0	1	0	0	0	0	0	0	0	0	0	0	0	0	0	0	0	0	1	1
2011-10-06 20:31:44	317	43.9306	3	2	0	1	2	Border Collie	1	1.54167	0	2	1	0	0	0	0	0	0	0	0	0	0	0	0	0	0	0	0	0	0	0	1	0	1	0	0	0	0	0	0	0	3
2013-08-14 12:34:00	281	64.0278	3	1	0	1	1	American Staffordshire Terrier	2	3.39444	0	1	1	0	0	0	0	0	0	0	0	0	0	0	0	0	0	0	0	0	0	0	0	0	0	0	0	0	0	0	0	0	1
2014-05-13 12:31:35	83	40.6111	3	2	0	3	2	Australian Shepherd	2	0.944444	1	1	1	1	0	0	0	0	0	0	0	0	0	0	0	0	0	0	0	0	0	0	0	0	0	0	0	1	0	0	0	0	2
2014-05-13 11:13:27	83	40.6111	3	2	0	3	2	Australian Shepherd	1	2.51111	1	1	1	1	0	0	0	0	0	0	0	0	0	0	0	0	0	0	0	0	0	0	1	0	0	0	0	1	0	0	0	0	3
2014-05-13 12:45:40	83	40.6111	3	2	0	3	2	Australian Shepherd	2	0.738889	1	1	1	1	1	0	0	0	0	0	0	0	0	0	0	0	0	0	0	0	0	0	0	0	0	0	0	1	0	0	0	0	3
2014-05-13 11:42:21	83	40.6111	3	2	0	3	2	Australian Shepherd	2	2.64444	0	1	1	0	0	0	0	0	0	0	0	0	0	0	0	0	0	0	0	0	0	0	1	1	1	0	0	0	0	0	0	0	4
2012-06-29 13:45:02	452	29.2444	3	2	0	2	2	Border Collie	2	0.652778	1	2	1	0	0	0	0	0	0	0	0	0	1	0	0	1	1	0	1	0	0	0	0	0	0	0	0	0	0	0	1	1	5
2011-04-09 10:13:00	432	37.8167	4	2	1	1	2	Mischling	2	8.97778	0	1	0	0	0	0	0	0	0	0	0	0	0	0	0	0	0	0	0	0	0	0	0	1	0	0	0	0	0	0	0	0	1
2012-11-15 12:34:29	447	72.3417	4	2	0	1	2	Mischling	1	8.87222	0	1	0	1	1	0	0	0	0	0	0	0	0	0	0	0	0	0	0	0	0	0	0	0	0	0	0	1	0	0	0	0	2
2014-11-30 21:00:54	519	53.1583	4	2	0	2	0	Mischling	1	8.075	0	1	0	1	0	0	0	0	0	0	0	0	0	0	0	0	0	0	0	0	0	0	0	1	0	0	0	1	0	0	0	0	2
2011-10-12 02:34:01	234	29.3056	4	1	0	1	0	Dackel	2	4.79722	0	1	0	0	0	1	0	0	0	0	0	0	0	0	0	0	0	0	0	0	0	0	0	0	0	0	0	1	0	0	0	0	1
2011-05-17 19:17:42	728	27.2472	3	2	0	1	1	Australian Shepherd	1	0.966667	0	2	0	0	0	0	0	0	0	0	0	0	0	0	0	1	1	0	0	0	0	0	0	0	0	0	0	0	0	0	0	1	2
2012-09-07 15:04:50	464	21.5389	2	1	0	1	1	Zwergpinscher	1	1.24722	1	2	0	0	0	1	0	0	0	0	0	0	0	1	0	0	1	0	1	0	0	1	0	0	0	0	0	1	0	0	1	1	5
2014-11-04 15:53:28	235	27.9639	2	1	0	1	0	Mischling	1	5.01111	0	2	0	0	0	0	1	0	0	0	0	0	0	0	0	0	0	0	0	0	0	0	0	1	1	0	0	0	1	0	0	0	3
2011-02-15 20:11:50	757	27.7583	3	2	0	1	1	Border Collie	2	0.977778	0	2	1	0	0	0	0	0	0	0	0	0	0	0	1	0	0	0	0	0	0	0	0	0	0	0	0	0	0	0	0	1	2
2012-09-04 17:32:18	518	26.4028	3	2	0	1	1	Jack Russell Terrier	1	5.10833	0	1	1	0	0	1	0	0	0	0	0	0	0	0	1	1	1	0	0	0	0	0	0	0	0	0	0	1	0	0	0	1	5
2013-03-07 16:44:10	416	26.85	3	1	0	2	1	Mischling	1	1.24167	1	1	0	0	0	1	0	0	0	0	0	0	0	0	0	0	0	0	0	0	0	0	0	0	0	0	1	1	0	0	0	0	2
2011-10-19 19:27:36	862	30.9528	3	2	0	2	2	Deutsche Dogge	2	3.60833	1	1	0	0	0	0	0	0	0	0	0	0	0	0	0	0	0	0	0	0	0	0	0	0	0	1	0	0	0	0	0	0	1
2013-07-26 18:48:24	71	28.1556	4	1	0	1	0	Rhodesian Ridgeback	2	2.21111	0	2	1	0	0	1	0	0	0	0	0	0	0	0	0	0	0	0	0	0	1	0	0	0	0	0	0	1	0	0	0	0	3
2012-09-04 13:56:46	160	44.6972	2	2	0	1	0	Mischling	1	6.75833	0	1	1	0	0	0	0	0	0	0	0	0	0	0	0	0	0	0	0	0	0	0	0	0	0	0	0	0	0	0	0	0	1
2011-06-05 14:35:05	512	25.5028	4	2	0	1	1	Border Collie	1	0.588889	0	2	1	0	0	0	0	0	0	0	0	0	0	0	0	1	1	0	0	0	0	0	0	0	0	0	0	0	0	0	0	1	3
2012-04-02 19:28:01	641	26.5083	2	2	0	1	2	Border Collie	2	2.89444	0	1	0	0	0	0	0	0	0	0	0	0	0	0	0	0	0	0	0	0	0	0	0	1	0	0	0	0	0	0	0	0	1
2013-04-26 13:42:45	528	38.5	4	1	0	2	2	Mischling	1	8.31944	1	1	0	0	0	0	0	0	0	0	0	0	0	0	0	0	0	0	0	0	0	0	0	1	0	0	0	0	0	0	0	0	1
2012-05-10 19:41:27	307	31.1361	4	2	0	1	0	Border Collie	2	0.630556	0	1	1	0	0	0	0	0	0	0	0	0	0	0	0	0	0	0	0	0	0	1	0	0	0	0	0	0	0	0	0	0	2
2012-10-02 16:51:12	177	68.0639	4	2	0	3	1	Border Collie	2	8.375	1	2	0	0	0	1	0	0	0	0	0	0	0	0	0	1	0	0	0	0	0	0	0	0	0	0	0	1	0	0	0	1	2
2012-08-09 17:46:12	177	67.9167	4	2	0	3	0	Border Collie	1	8.22778	0	2	1	0	0	1	0	0	0	0	0	0	0	0	0	1	0	0	0	0	0	0	0	0	0	0	0	1	0	0	0	1	3
2013-06-08 16:37:40	371	42.5139	4	2	0	1	0	Golden Retriever	1	6.35556	0	1	0	0	0	0	0	0	0	0	0	0	0	0	0	0	0	0	0	0	0	0	0	1	0	0	0	0	0	0	0	0	1
2012-05-11 14:31:39	273	25.7056	4	2	0	1	0	Dackel	1	13.3389	0	1	0	0	0	0	0	0	0	0	0	0	0	0	0	0	0	0	0	0	0	0	0	0	0	1	0	0	0	0	0	0	1
2014-05-13 10:57:40	273	27.7111	4	2	1	2	1	Mischling	2	4.36667	1	2	0	0	0	0	1	0	0	0	0	0	1	0	0	0	0	0	0	0	0	0	0	0	0	0	0	0	1	0	1	0	2
2013-09-13 14:11:00	542	58.7583	3	1	0	1	0	Airedale Terrier	1	7.47778	0	1	0	0	0	0	0	0	0	0	0	0	0	0	0	0	0	0	0	0	0	0	1	0	1	0	0	0	0	0	0	0	2
2011-02-15 10:52:17	84	27.1139	4	2	0	2	1	Australian Shepherd	1	2.75833	0	2	1	0	0	0	0	0	0	0	0	0	0	0	0	0	0	0	0	0	0	0	1	0	0	0	0	0	0	0	0	0	2
2011-02-15 10:58:56	84	27.1139	4	2	0	2	1	Shetland Sheepdog	1	1.275	1	2	1	0	0	0	0	0	0	0	0	0	0	0	0	0	0	0	0	0	0	0	1	0	0	0	0	0	0	0	0	0	2
2014-12-18 23:15:31	915	24.0667	4	1	0	2	1	Mischling	2	6.18889	0	1	0	0	0	0	0	0	0	0	0	0	0	0	0	0	0	1	0	0	0	0	0	1	0	0	0	0	0	0	0	0	2
2014-02-18 09:33:48	438	26.4028	3	1	0	1	1	Mischling	1	1.85	0	1	0	0	0	0	1	0	0	0	0	0	0	0	0	0	0	0	0	0	0	0	0	0	1	0	0	0	1	0	0	0	2
2012-06-20 15:03:51	69	23.4778	2	1	0	1	0	Mischling	1	1.80278	0	1	0	0	0	1	0	0	0	0	0	0	0	0	1	0	0	0	0	0	0	0	0	1	0	0	0	1	0	0	0	1	3
2013-09-24	420	23.8444	2	2	0	1	2	Labrador Retriever	2	4.73056	0	1	0	0	0	0	1	0	0	0	0	0	0	0	0	0	0	0	0	0	0	0	0	0	0	0	0	0	1	0	0	0	1
2013-06-09 20:50:39	115	24.95	3	2	0	1	2	Kleinspitz	1	4.69444	0	1	0	1	1	0	0	0	1	0	0	0	0	0	0	0	0	0	0	0	0	0	0	0	0	0	0	1	0	1	0	0	3
2014-02-05 08:22:16	568	36.9083	4	2	0	1	2	Wolfsspitz	2	10.9028	0	2	0	0	0	0	0	0	0	0	0	0	0	0	0	0	0	0	0	0	0	0	1	0	1	0	0	0	0	0	0	0	2
2012-12-05 10:15:45	108	34.5778	4	2	0	3	2	Border Collie	2	9.575	1	2	0	0	0	0	0	0	0	0	0	0	0	0	0	0	0	0	0	0	0	0	0	1	0	0	0	0	0	0	0	0	1
2012-12-05 10:07:21	108	34.5778	4	2	0	3	1	Border Collie	1	10.8083	1	2	0	0	0	0	1	0	0	0	0	0	0	0	1	0	1	0	0	0	1	0	0	0	0	0	0	0	1	0	0	1	4
2012-11-22 16:24:50	905	26.9444	2	2	0	1	0	Akita Inu	2	4.08333	0	1	1	1	0	0	0	0	0	0	0	0	0	0	0	0	0	1	0	0	0	0	0	0	0	0	0	1	0	0	0	0	3
2012-05-07 11:17:19	453	41.2639	3	2	0	3	2	Riesenschnauzer	1	6.26667	1	1	1	1	0	0	0	0	0	0	0	0	0	0	0	0	0	1	0	0	0	0	0	0	0	0	0	1	0	0	0	0	3
2014-03-18 15:02:56	230	42.0111	2	2	1	2	2	Samojede	2	4.38333	1	2	0	0	0	0	1	0	0	0	0	0	0	0	1	0	0	0	0	0	1	0	0	0	0	0	0	0	1	0	0	1	3
2011-11-19 09:45:28	109	24.0528	2	1	0	1	0	Australian Shepherd	1	0.472222	0	2	1	0	0	0	0	0	0	0	0	1	0	1	1	0	0	0	0	0	0	1	0	0	0	0	0	0	0	0	1	1	5
2012-11-26 20:55:32	557	30.4528	2	2	0	3	2	Border Collie	1	8.81944	0	2	0	0	0	0	0	0	0	0	0	0	0	0	1	0	0	0	0	0	0	0	0	0	0	0	0	0	0	0	0	1	1
2011-10-27 13:45:50	169	25.3056	2	2	0	1	0	Border Collie	2	4.50833	1	1	1	0	0	0	0	0	0	0	0	0	0	0	1	0	0	0	0	0	0	0	0	0	0	0	0	0	0	0	0	1	2
2011-04-07 22:45:38	787	23.1278	2	2	0	1	0	Mischling	1	1.56944	0	2	1	0	0	0	0	0	0	0	0	1	1	0	0	0	1	0	0	0	0	1	1	0	0	0	0	0	0	0	1	1	6
2012-09-04 08:15:53	338	66.875	2	1	0	1	2	Grosspudel	2	2.29722	0	1	1	0	0	1	0	0	0	0	0	0	0	0	0	0	0	0	0	0	0	0	1	0	0	0	0	1	0	0	0	0	3
2014-11-06 12:45:05	907	60.3611	2	2	0	1	2	Border Collie	1	9.25278	0	2	1	0	0	0	0	0	0	0	0	0	0	0	0	1	0	0	0	0	0	0	0	0	0	0	0	0	0	0	0	1	2
2013-03-11 21:08:58	248	20.9972	2	1	0	1	0	Australian Shepherd	1	2.58333	0	2	1	1	0	0	0	0	0	0	0	0	0	0	1	1	1	0	0	0	0	0	0	0	0	0	0	1	0	0	0	1	5
2012-10-29 16:22:30	492	23.8306	4	2	0	1	0	Mischling	1	3.16111	0	1	0	0	0	0	0	0	0	0	0	0	1	0	0	0	1	0	0	0	0	1	0	0	0	0	0	0	0	0	1	1	3
2011-11-20 10:43:36	661	24.375	3	2	1	1	2	Border Collie	2	0.647222	0	2	0	0	0	0	0	0	0	0	0	0	0	1	1	1	1	0	1	0	0	0	0	0	0	0	0	0	0	0	1	1	5
2011-02-17 10:47:02	318	45.6	2	2	1	1	0	Border Collie	1	0.519444	0	2	1	0	0	0	0	0	0	0	0	0	0	0	0	0	0	0	0	0	0	0	0	0	0	1	0	0	0	0	0	0	2
2011-01-17 19:23:11	319	42.7861	3	1	0	1	2	Border Collie	1	2.71389	0	1	0	0	0	0	0	0	0	0	0	0	0	0	0	0	0	0	0	0	1	0	0	0	0	0	0	0	0	0	0	0	1
2013-02-18 20:47:34	296	26.65	4	1	0	1	0	Mischling	2	0.775	0	1	0	1	0	0	0	0	0	0	0	0	0	0	0	0	0	1	0	0	0	0	0	0	0	0	0	1	0	0	0	0	2
2011-08-14 12:38:22	550	51.0722	4	1	0	1	2	Border Collie	2	6.28056	0	1	0	0	0	0	0	0	0	0	0	0	0	0	0	0	0	0	0	0	0	0	0	1	0	0	0	0	0	0	0	0	1
2012-11-14 20:15:45	178	29.3361	4	2	0	2	1	Border Collie	1	0.477778	1	2	1	0	0	0	0	0	0	0	0	0	0	0	0	0	0	0	0	0	0	0	1	0	0	0	0	0	0	0	0	0	2
2012-11-14 21:02:18	178	29.3361	4	2	0	2	1	Border Collie	2	1.87222	0	2	1	0	0	0	0	0	0	0	0	0	0	0	0	0	0	0	0	0	0	0	1	0	1	0	0	0	0	0	0	0	3
2013-08-19 14:06:47	85	43.8194	4	2	0	1	1	Weimaraner	1	1.62778	0	2	0	0	1	1	0	0	0	0	0	0	0	0	0	0	0	1	0	0	0	0	0	0	0	0	0	1	0	0	0	0	3
2011-09-28 11:39:21	551	68.8083	2	2	0	1	1	Flat Coated Retriever	1	1.175	0	1	1	0	0	0	0	0	0	0	0	0	0	0	0	0	0	0	0	0	0	0	1	0	0	0	0	0	0	0	0	0	2
2014-10-27 19:53:33	604	54.0889	4	2	1	2	1	Border Collie	1	0.788889	1	1	1	0	0	0	0	0	0	0	0	0	0	0	0	0	0	0	0	0	0	0	1	0	0	0	0	0	0	0	0	0	2
2011-02-13 08:45:07	604	50.3833	4	2	1	1	0	Border Collie	2	1.31667	0	2	1	0	0	0	0	0	0	0	0	0	0	0	0	0	1	0	0	0	0	0	0	0	0	0	0	0	0	0	0	1	2
2011-09-29 18:26:29	790	30.2889	3	1	0	2	0	Border Collie	2	1.52222	0	2	1	0	0	0	0	0	0	0	0	0	0	0	0	0	0	0	0	0	0	0	0	1	0	0	0	0	0	0	0	0	2
2011-09-17 12:02:21	125	35.2333	4	2	0	1	2	Mischling	2	1.79444	0	2	1	0	0	0	0	0	0	0	0	0	1	0	1	0	0	1	0	0	0	0	0	0	0	0	0	0	0	0	1	1	4
2012-02-06 18:23:19	635	28.6667	4	2	0	1	1	Belgischer Schäferhund (Malinois)	2	6.91111	0	2	0	0	0	0	0	0	0	0	0	0	0	0	0	1	1	0	0	0	0	0	0	0	0	0	0	0	0	0	0	1	2
2011-04-20 21:31:45	68	59.2944	2	1	0	1	0	Australian Shepherd	2	2.16667	0	1	0	0	0	0	0	0	0	0	0	0	1	0	0	0	0	0	0	0	0	0	0	0	0	0	0	0	0	0	1	0	1
2011-06-29 16:12:35	196	41.8472	4	1	0	1	0	French Bulldog	2	1.25278	1	1	0	0	0	0	1	0	0	0	0	0	0	0	0	0	0	1	0	0	0	0	0	1	0	0	0	0	1	0	0	0	3
2012-10-16 09:58:18	541	27.5028	3	2	0	1	0	Border Collie	2	1.79444	0	2	0	0	0	0	0	0	0	0	0	0	0	0	1	0	1	0	0	0	1	0	0	0	0	0	0	0	0	0	0	1	3
2012-05-21 08:17:02	221	28.9806	2	2	0	2	2	Border Collie	2	0.808333	0	2	1	0	0	0	0	0	0	0	0	0	0	0	1	1	1	0	0	0	0	0	0	0	0	0	0	0	0	0	0	1	4
2013-01-08 20:35:55	683	44.2639	4	2	1	2	1	Golden Retriever	1	7.52778	1	2	1	1	0	0	0	0	0	0	0	0	1	0	1	1	0	0	0	0	0	0	0	0	0	0	0	1	0	0	1	1	5
2011-05-09 21:11:54	662	23.0278	3	2	1	1	0	Australian Shepherd	2	1.625	0	2	1	1	0	0	0	0	0	0	0	0	0	0	1	1	1	0	0	0	0	0	0	0	0	0	0	1	0	0	0	1	5
2011-04-26 16:04:00	86	25.6222	4	1	0	1	1	Mischling	1	1.94722	0	2	0	0	0	0	0	0	0	0	0	1	0	0	0	0	0	0	0	0	0	0	0	1	0	0	0	0	0	0	1	0	2
2012-11-19 19:18:11	916	38.9667	2	1	1	3	0	Mischling	2	1.63333	1	2	0	0	0	0	1	0	0	0	0	0	0	0	0	0	0	0	0	0	0	0	0	0	0	1	0	0	1	0	0	0	2
2011-09-02 10:29:33	274	53.7694	2	2	1	2	2	Border Collie	1	2.75	1	2	0	0	0	0	0	0	0	0	0	1	1	0	1	1	0	0	0	0	0	0	0	0	0	0	0	0	0	0	1	1	4
2014-08-21 19:16:06	758	28.0778	4	1	0	1	1	Nova Scotia Duck Tolling Retriever	1	2.74444	0	2	0	0	0	0	0	0	0	0	0	0	1	0	1	0	0	0	0	0	0	0	0	0	0	0	0	0	0	0	1	1	2
2014-11-28 09:42:48	197	22.2444	4	2	0	1	0	Border Collie	2	2.82222	0	2	1	0	0	0	0	0	0	0	0	0	0	0	0	0	0	0	0	0	0	0	0	1	1	0	0	0	0	0	0	0	3
2011-05-11 16:40:05	729	40.7611	2	1	0	1	1	Border Collie	2	3.93333	0	1	1	0	0	0	0	0	0	0	0	0	0	0	1	0	0	0	0	0	0	0	0	0	0	0	0	0	0	0	0	1	2
2011-04-17 22:45:45	439	20.1833	2	2	1	2	0	Tibetan Terrier	1	5.48333	1	1	0	0	1	0	0	0	0	0	0	0	0	0	0	0	0	0	0	0	0	0	0	0	0	0	0	1	0	0	0	0	1
2011-06-18 15:28:33	718	50.4528	3	2	1	2	0	Mischling	1	3.36389	0	1	0	0	0	0	0	0	0	0	0	0	0	0	0	0	0	0	0	0	0	0	0	1	0	0	0	0	0	0	0	0	1
2011-04-16 13:46:27	720	52.3028	4	2	0	2	1	Parson Russel Terrier	1	8.24722	0	1	1	1	0	0	0	0	0	0	0	0	0	0	0	0	1	1	0	0	0	0	0	0	0	0	0	1	0	0	0	1	4
2011-04-08 14:30:58	589	43.2972	2	1	0	1	0	Australian Shepherd	2	1.76111	0	2	0	0	0	0	0	0	0	0	0	0	0	0	0	0	1	0	0	0	1	0	0	0	0	0	0	0	0	0	0	1	2
2011-03-17 16:41:25	39	26.9028	2	2	0	2	1	Border Collie	2	0.772222	1	2	1	0	0	0	0	0	1	0	0	0	0	0	1	0	0	1	0	0	0	0	0	0	0	0	0	0	0	1	0	1	4
2010-12-15 13:50:56	39	26.6472	2	2	0	2	0	Border Collie	2	3.44722	0	2	1	0	0	0	0	0	0	0	0	0	0	0	0	0	0	0	0	0	0	0	0	0	0	0	0	0	0	0	0	0	1
2011-09-09 09:47:24	673	27.5833	4	2	0	1	0	Mischling	1	0.630556	0	2	0	0	0	0	0	0	0	0	0	0	0	0	0	0	0	0	0	0	0	0	0	0	1	0	0	0	0	0	0	0	1
2012-07-13 12:29:07	481	26.1194	2	2	0	2	2	Border Collie	2	2.31111	1	1	0	0	0	0	0	0	0	0	0	0	0	0	1	0	0	0	0	0	0	0	0	0	0	0	0	0	0	0	0	1	1
2011-06-07 14:37:32	13	62.1306	3	1	0	1	1	Golden Retriever	1	2.01389	0	2	0	0	0	0	0	0	0	0	0	0	0	0	0	0	0	0	0	0	0	0	0	1	0	0	0	0	0	0	0	0	1
2011-08-18 13:44:35	17	21.475	2	2	0	1	2	Border Collie	2	2.19444	0	1	0	0	0	0	0	0	0	0	0	0	0	0	0	0	0	0	0	0	0	0	0	1	0	0	0	0	0	0	0	0	1
2013-10-08 21:31:29	17	23.6139	2	2	0	2	2	Border Collie	2	0.436111	1	2	0	0	0	0	0	0	0	0	0	0	0	0	0	0	0	0	0	0	0	0	1	0	0	0	0	0	0	0	0	0	1
2013-10-22 16:19:48	499	56.0611	3	2	0	1	0	Mischling	2	0.977778	0	1	0	0	0	0	0	0	0	0	0	0	0	0	0	0	0	0	0	0	0	0	0	1	0	0	0	0	0	0	0	0	1
2012-09-04 12:47:18	100	43.2833	3	2	1	1	1	Mischling	1	4.86667	0	1	0	0	0	0	1	0	0	0	0	0	0	0	0	0	0	0	0	0	0	0	0	1	0	0	0	0	1	0	0	0	2
2011-07-17 11:40:58	872	35.5806	4	2	0	2	1	Australian Shepherd	1	4.72778	0	2	1	0	0	0	0	1	0	0	0	0	1	1	0	1	1	0	0	0	0	0	0	0	0	0	0	0	1	0	1	1	6
2011-06-02 22:37:02	872	35.4556	4	2	0	2	1	Australian Shepherd	1	1.61111	1	2	1	0	0	0	0	0	0	0	0	0	0	1	0	0	1	0	1	0	0	0	0	0	0	0	0	0	0	0	1	1	4
2014-01-04 18:39:56	198	25.3583	3	2	0	1	0	American Staffordshire Terrier	2	3.75833	0	2	0	0	0	0	1	0	0	0	0	0	0	0	0	0	0	0	0	0	0	0	0	1	0	0	0	0	1	0	0	0	2
2013-09-23 12:43:53	378	50.6917	4	1	0	1	0	Mischling	1	1.18333	0	1	1	1	0	0	0	0	0	0	0	0	0	1	0	0	0	0	0	0	0	0	0	0	0	0	0	1	0	0	1	0	3
2011-02-19 12:58:22	126	40.0972	3	2	0	1	0	Border Collie	1	1.1	0	2	0	0	0	0	0	0	0	0	0	0	0	0	0	0	0	0	0	0	0	0	0	0	1	0	0	0	0	0	0	0	1
2011-08-28 11:25:41	135	38.6472	3	1	1	3	2	Deutscher Schäferhund	2	1.05	1	2	1	0	0	1	0	0	0	0	0	0	1	0	1	0	0	0	0	0	0	0	0	0	0	0	0	1	0	0	1	1	4
2011-08-28 11:39:35	135	38.6472	3	1	1	3	2	Deutscher Schäferhund	1	5.48056	1	2	1	1	0	0	0	0	0	0	0	0	1	0	1	0	0	0	0	0	0	0	0	0	0	0	0	1	0	0	1	1	4
2014-10-24 08:49:04	380	32.4	4	2	0	1	2	Golden Retriever	2	11.2583	1	1	1	0	0	1	0	0	0	0	0	0	1	1	0	0	1	0	0	0	0	0	0	0	0	0	0	1	0	0	1	1	5
2012-06-19 19:13:23	154	23.3556	4	2	0	2	2	Mischling	2	2.46667	1	2	0	0	0	0	1	0	0	0	0	0	0	0	0	0	0	0	0	0	1	0	0	0	0	0	0	0	1	0	0	0	2
2012-08-01 00:13:54	62	26.8806	2	1	0	1	0	Mischling	1	5.91667	0	2	0	1	0	0	0	0	0	0	0	0	0	0	0	0	0	1	0	0	0	0	0	1	0	0	0	1	0	0	0	0	3
2012-09-09 20:52:54	636	41.8278	4	1	0	2	1	American Staffordshire Terrier	2	4.25556	1	1	0	0	0	0	1	0	0	0	0	0	0	0	0	0	0	0	0	0	0	0	0	0	0	0	1	0	1	0	0	0	2
2012-09-09 20:27:22	636	41.8278	4	1	0	2	0	Mischling	1	4.48056	0	1	0	0	0	0	1	0	0	0	0	0	0	0	0	0	0	0	0	0	0	0	0	0	0	0	0	0	1	0	0	0	1
2012-12-20 19:56:39	803	30.325	4	2	0	2	2	Mischling	1	9.55278	0	1	0	0	0	0	0	0	0	0	0	0	0	0	0	0	0	0	0	0	0	0	0	1	0	0	0	0	0	0	0	0	1
2012-12-20 19:48:31	803	30.325	4	2	0	2	2	Labrador Retriever	2	2.71944	1	1	0	0	0	0	1	0	0	0	0	0	0	0	0	0	0	0	0	0	0	0	0	1	0	0	0	0	1	0	0	0	2
2011-09-21 20:44:16	520	26.3528	2	1	0	1	2	Mischling	2	2.25278	1	1	0	0	0	0	0	0	0	0	0	0	0	0	0	0	0	0	0	0	0	0	0	0	1	0	0	0	0	0	0	0	1
2012-07-13 10:36:45	286	60.0333	4	2	1	3	2	Border Collie	1	10.7861	1	2	0	0	0	0	0	0	0	0	0	0	0	0	0	0	0	0	0	0	0	0	0	0	0	1	0	0	0	0	0	0	1
2012-10-12 13:37:33	286	60.2806	4	2	1	3	2	Border Collie	2	3.03333	1	2	0	0	0	0	0	0	0	0	0	0	0	0	0	0	0	0	0	0	0	0	1	0	0	0	0	0	0	0	0	0	1
2011-04-07 10:56:36	287	53.6722	4	1	1	1	0	Labrador Retriever	1	6.41389	0	2	0	1	0	1	0	0	0	0	0	0	0	0	0	0	0	1	0	0	0	0	0	0	0	0	0	1	0	0	0	0	3
2012-09-21 19:25:13	4	31.8722	4	2	0	1	1	Border Collie	1	3	0	1	1	0	0	0	0	0	0	0	0	0	0	0	0	1	0	0	0	0	0	0	0	0	0	0	0	0	0	0	0	1	2
2014-01-09 18:17:10	765	21.2583	2	2	0	3	1	Mischling	2	5.60833	0	2	0	0	0	0	0	0	0	0	0	0	1	0	0	0	0	1	0	0	0	0	0	1	0	0	0	0	0	0	1	0	3
2011-04-08 18:05:09	855	27.3056	4	1	0	1	0	Golden Retriever	1	2.45278	0	1	1	0	0	0	0	0	0	0	0	0	0	0	1	0	0	1	0	0	0	0	0	0	0	1	0	0	0	0	0	1	4
2011-08-28 13:00:58	637	35.3111	2	2	0	1	2	Mischling	1	3.65833	0	1	0	0	0	1	1	1	0	1	0	0	0	0	0	0	0	0	0	0	0	0	0	1	0	0	0	1	1	1	0	0	5
2014-03-20 20:26:14	745	20.1194	3	2	0	3	2	Mischling	2	8.21944	1	1	0	0	0	0	1	0	0	0	0	0	0	0	0	0	0	1	0	0	0	0	0	1	0	0	0	0	1	0	0	0	3
2011-04-19 16:29:27	20	20.3778	2	2	1	2	1	Mischling	1	6.81389	1	2	0	0	0	0	1	0	0	0	0	0	0	0	0	0	0	0	0	0	0	0	0	1	0	0	0	0	1	0	0	0	2
2012-06-22 15:08:52	445	23.0694	2	2	0	1	0	Mischling	1		0	2	0	0	0	0	1	0	0	0	0	0	0	0	0	0	0	0	0	0	0	0	0	1	0	0	0	0	1	0	0	0	2
2012-10-04 15:43:33	259	37.9556	3	2	1	1	2	Border Collie	2	1.69167	0	1	1	0	0	0	0	0	0	0	0	0	0	0	0	0	0	0	0	0	0	0	0	0	0	0	0	0	0	0	0	0	1
2011-04-27 12:18:21	612	36.5194	3	2	1	1	1	Border Collie	2	0.255556	0	2	0	0	0	0	0	0	0	0	0	0	1	0	0	1	1	0	0	0	0	0	0	0	0	0	0	0	0	0	1	1	3
2013-04-01 17:18:16	788	25.7639	2	1	0	2	0	Fox Terrier	2	10.8944	0	1	0	0	0	0	1	0	0	0	0	0	0	0	0	0	0	0	0	0	0	0	0	0	0	0	0	0	1	0	0	0	1
2013-04-09 15:35:02	788	25.7861	2	2	0	1	1	Dogo Argentino	1	3.31944	1	1	0	0	0	0	0	0	0	0	0	0	0	0	0	0	0	0	0	0	0	0	1	0	0	0	0	0	0	0	0	0	1
2013-04-01 17:30:04	788	25.7639	2	1	0	2	1	Mischling	2	4.83333	1	1	0	0	0	0	1	0	0	0	0	0	0	0	0	0	0	0	0	0	0	0	0	0	0	1	1	0	1	0	0	0	3
2011-04-07 11:37:44	278	25.2639	2	2	0	2	1	Mischling	2	1.75556	1	2	0	0	0	0	0	0	0	0	0	0	1	0	0	1	1	0	0	0	0	1	0	0	0	0	0	0	0	0	1	1	4
2013-03-21 21:38:30	278	27.2194	2	1	0	2	2	Galgo Espanol	2	5.22222	1	1	0	0	0	0	0	0	0	0	0	0	0	0	0	0	0	0	0	0	0	0	0	0	0	1	0	0	0	0	0	0	1
2011-04-07 11:20:29	278	25.2639	2	2	0	2	0	Mischling	1	4.04722	0	2	0	1	0	0	0	0	0	0	0	0	0	0	0	0	0	1	0	0	0	0	0	1	0	0	0	1	0	0	0	0	3
2013-03-21 21:30:24	278	27.2194	2	2	0	2	0	Mischling	2	5.22222	1	1	0	0	0	0	0	0	0	0	0	0	0	0	0	0	0	0	0	0	0	0	0	1	0	0	0	0	0	0	0	0	1
2013-03-21 21:48:26	278	27.2194	2	2	0	3	2	Mops	2	5.22222	1	2	0	0	0	0	1	0	0	0	0	0	0	0	0	0	0	0	0	0	0	0	0	0	0	0	0	0	1	0	0	0	1
2012-06-19 15:47:29	288	26.1444	3	2	0	2	2	Rhodesian Ridgeback	1	2.64444	1	1	1	0	0	1	0	0	0	0	0	0	0	0	0	0	0	1	0	0	0	0	0	1	0	0	0	1	0	0	0	0	4
2014-11-13 12:17:33	170	24.6861	2	1	0	2	1	Australian Shepherd	2	0.541667	1	2	0	0	0	0	0	0	0	0	0	0	0	0	0	0	0	0	0	0	0	0	0	0	1	0	0	0	0	0	0	0	1
2011-04-17 11:16:27	170	21.1139	2	1	0	1	0	Mischling	1	7.57778	0	2	0	0	0	0	0	0	0	0	0	0	0	0	0	0	0	0	0	0	0	0	0	1	0	1	0	0	0	0	0	0	2
2011-05-03 21:12:37	842	31.7722	4	1	0	1	2	Australian Shepherd	1	9.50556	1	2	1	0	0	0	0	0	0	0	0	0	0	0	0	0	0	1	0	0	0	0	0	0	0	0	0	0	0	0	0	0	2
2011-05-08 19:52:52	236	24.875	2	2	0	1	0	Mischling	2	3.41111	0	1	0	0	0	1	0	0	0	0	0	1	0	1	0	0	0	0	0	1	0	0	0	0	0	0	0	1	0	0	1	0	4
2014-05-18 19:57:43	359	19.5528	2	2	1	1	0	Cocker Spaniel	2	9.93333	0	1	0	0	0	0	1	0	0	0	0	0	0	0	0	0	0	0	0	0	0	0	0	0	0	1	0	0	1	0	0	0	2
2014-04-08 20:54:59	260	41.025	2	2	1	2	0	Border Collie	1	8.38056	1	2	1	0	0	0	0	0	0	0	0	0	0	0	0	0	0	0	0	0	0	0	0	0	0	0	0	0	0	0	0	0	1
2014-04-08 20:41:45	260	41.025	2	2	1	2	0	Border Collie	1	10.4056	0	2	0	0	0	0	0	0	0	0	0	0	0	0	0	0	0	0	0	0	0	0	0	1	0	0	0	0	0	0	0	0	1
2013-06-26 22:00:04	656	33.7944	3	1	0	2	2	Mischling	2	3.05833	0	1	0	0	0	0	0	0	0	0	0	0	0	0	0	0	0	0	0	0	0	0	0	0	1	0	0	0	0	0	0	0	1
2012-09-11 16:40:42	777	38.375	4	2	0	1	0	Mischling	2	1.36111	0	1	0	0	0	0	0	0	0	0	0	0	0	0	0	0	0	0	0	0	0	0	0	1	0	0	0	0	0	0	0	0	1
2011-07-16 21:43:11	780	53.5917	3	2	0	1	2	Mischling	1	2.20833	0	1	1	0	0	0	1	0	0	0	0	0	1	0	0	0	0	1	0	0	0	1	1	1	0	0	0	0	1	0	1	0	7
2011-08-11 12:16:36	346	66.3639	4	2	0	2	1	Mischling	2	0.708333	1	1	0	0	0	0	0	0	0	0	0	0	1	0	0	0	1	0	0	0	0	1	0	0	0	0	0	0	0	0	1	1	3
2013-04-05 20:47:34	346	68.0139	4	2	1	2	2	Dalmatiner	2	8.17778	1	1	0	0	0	0	0	0	0	0	0	0	0	0	0	0	0	0	0	0	0	0	0	0	0	0	1	0	0	0	0	0	1
2012-02-12 22:28:30	320	41.7556	3	2	0	3	2	Border Collie	1	6.30278	1	2	0	0	0	0	0	0	0	0	0	0	0	0	1	0	0	0	0	0	0	0	0	0	1	0	0	0	0	0	0	1	2
2012-02-12 22:39:13	320	41.7556	2	2	0	3	2	Border Collie	1	1.02778	1	2	0	0	0	0	0	0	0	0	0	0	0	0	1	0	0	0	0	0	0	0	0	0	1	0	0	0	0	0	0	1	2
2011-10-08 20:30:48	110	45.2361	3	2	0	1	2	Border Collie	2	1.57222	0	1	0	0	0	0	0	0	0	0	0	0	0	0	0	1	0	0	0	0	0	0	0	0	0	0	0	0	0	0	0	1	1
2011-10-05 10:30:16	421	48.5417	3	1	1	1	2	Border Collie	2	1.56389	0	1	0	0	0	0	0	0	0	0	0	0	0	0	0	0	0	0	0	0	0	0	0	0	1	0	0	0	0	0	0	0	1
2013-06-14 18:11:44	546	50.9833	3	2	0	1	0	Malteser	2	19.1278	0	1	0	0	0	0	0	0	0	0	0	0	0	0	0	0	0	0	0	0	0	0	0	0	1	0	0	0	0	0	0	0	1
2012-05-27 23:04:22	695	43.4444	2	2	0	1	0	Magyar Vizsla	2	2.80833	0	1	0	0	0	0	0	0	0	0	0	0	0	0	0	0	0	0	0	0	0	0	0	0	1	0	0	0	0	0	0	0	1
2012-01-03 10:44:32	460	26.4972	2	2	0	2	0	Labrador Retriever	2	2.68889	0	2	0	0	0	0	1	0	0	0	0	0	0	0	0	0	0	1	0	0	0	0	0	0	0	0	0	0	1	0	0	0	2
2012-09-10 11:02:52	305	47.3528	4	2	1	1	1	Mischling	2	4.64722	0	1	0	0	0	0	0	0	0	0	0	1	1	1	0	1	1	0	0	0	0	1	0	0	0	0	0	0	0	0	1	1	6
2014-09-06 16:49:21	255	24.5583	3	2	1	1	0	Beagle	1	0.941667	0	2	1	0	0	0	0	0	0	0	0	0	1	0	0	0	1	0	0	0	0	0	0	0	0	0	0	0	0	0	1	1	3
2014-09-28 12:29:04	801	27.6528	2	2	0	2	1	Mischling	1	4.075	0	1	0	0	0	0	0	0	0	0	0	0	0	0	0	0	0	0	0	0	0	0	0	1	0	0	0	0	0	0	0	0	1
2012-07-07 11:57:04	171	40.7694	2	1	0	3	1	Border Collie	1	7.21667	1	1	0	0	0	0	0	1	0	0	0	0	0	0	0	0	0	0	0	0	0	0	0	0	0	0	0	0	1	0	0	0	1
2011-02-15 18:10:55	171	39.375	2	1	0	3	2	Border Collie	2	3.21111	1	1	0	0	0	0	0	0	0	0	0	0	0	0	1	0	0	0	0	0	0	0	0	0	0	0	0	0	0	0	0	1	1
2012-07-07 12:46:56	171	40.7694	2	1	0	3	1	Border Collie	2	2.28611	1	1	0	0	0	0	0	1	0	0	0	0	0	0	0	0	0	0	0	0	0	0	0	0	0	0	0	0	1	0	0	0	1
2012-09-04 10:49:48	477	19.2194	2	2	1	1	1	Golden Retriever	1	5.67222	0	2	1	0	0	0	0	0	0	0	0	0	0	0	0	0	0	0	0	0	0	0	0	0	1	0	0	0	0	0	0	0	2
2011-01-17 12:24:33	730	50.6889	3	2	0	1	2	Border Collie	2	1.86944	0	2	1	0	0	0	0	0	0	0	0	0	0	0	0	1	1	0	1	0	0	0	0	0	0	0	0	0	0	0	0	1	4
2011-01-17 09:32:42	766	26.2472	2	2	0	1	2	Border Collie	2	1.85278	0	2	0	0	0	0	0	0	0	0	0	0	0	0	0	0	0	0	0	0	0	0	0	0	0	1	0	0	0	0	0	0	1
2012-07-03 19:04:13	600	24.6056	2	2	1	2	0	Border Collie	1	8.175	0	2	0	0	0	0	0	0	0	0	0	0	0	0	0	0	0	0	0	0	0	0	0	0	1	0	0	0	0	0	0	0	1
2012-07-31 19:31:52	600	24.6833	2	2	1	2	1	Deutscher Schäferhund	2	3.10833	1	1	0	0	0	0	0	0	0	0	0	0	0	0	0	0	0	0	0	0	0	0	0	0	1	0	0	0	0	0	0	0	1
2014-09-16 23:36:35	814	20.8778	3	2	1	2	1	Shetland Sheepdog	2	1.09722	0	1	0	0	0	0	0	0	0	0	0	1	0	1	0	0	0	0	0	0	0	0	0	0	0	0	0	0	0	0	1	0	2
2011-06-23 18:18:46	605	28.6306	4	2	0	2	0	Parson Russel Terrier	1	3.90556	0	2	1	0	0	0	0	0	0	0	0	0	0	0	0	0	0	0	0	0	0	0	0	0	0	0	0	0	0	0	0	0	1
2011-01-13 18:39:47	404	25.4333	3	2	0	2	0	Border Collie	2	1.63056	1	2	1	0	0	0	0	0	0	0	0	0	0	0	0	1	1	0	0	0	0	0	0	0	0	0	0	0	0	0	0	1	3
2012-09-07 13:11:11	222	33.0194	2	1	0	2	1	Border Collie	1	0.302778	1	2	0	0	0	0	0	0	0	0	0	0	0	0	0	1	1	1	0	0	0	0	0	0	0	0	0	0	0	0	0	1	3
2012-09-07 13:25:17	222	33.0194	2	1	0	2	0	Mischling	2	6.64167	0	2	0	0	0	0	0	0	0	0	0	0	0	0	0	0	0	0	0	0	0	0	0	1	0	0	0	0	0	0	0	0	1
2014-04-08 18:57:00	57	23.1861	2	2	0	2	0	Mischling	2	1.77222	0	1	0	0	0	0	0	0	0	0	0	0	0	0	0	0	0	1	0	0	0	0	0	0	0	0	0	0	0	0	0	0	1
2013-07-24 18:57:43	25	43.8694	3	2	1	3	0	Mischling	1	0.641667	1	1	1	0	0	0	0	0	0	0	0	0	0	0	0	0	0	0	0	0	0	0	0	0	0	0	0	0	0	0	0	0	1
2012-07-17 12:31:35	111	42.2528	3	2	1	2	2	Border collie	2	8.21111	1	2	0	0	0	0	0	0	0	0	0	0	0	0	1	0	0	0	0	0	0	0	0	0	0	0	0	0	0	0	0	1	1
2012-05-06 13:35:54	267	47.2361	4	2	1	1	2	Mischling	2	4.08611	0	1	0	0	0	0	0	0	0	0	0	0	0	0	0	0	0	0	0	0	0	0	1	0	0	0	0	0	0	0	0	0	1
2013-02-15 17:52:50	433	19.8389	2	2	0	2	0	Malteser	2	3.84444	0	1	0	0	1	1	0	0	0	0	0	0	1	0	0	0	0	0	0	0	0	0	0	0	0	0	0	1	0	0	1	0	3
2014-04-03 14:50:45	575	29.4667	4	1	0	1	1	Mischling	2	1.38333	0	1	0	0	0	0	0	0	0	0	0	0	0	0	0	0	0	0	0	0	0	0	0	0	0	1	0	0	0	0	0	0	1
2013-06-06 15:25:44	547	62.4083	3	2	0	2	2	Kleiner Münsterländer	2	11.7194	0	1	1	0	0	0	0	0	0	0	0	0	0	0	0	0	0	0	0	0	0	0	0	0	0	0	0	0	0	0	0	0	1
2013-06-06 15:37:05	547	62.4083	3	2	0	2	2	Weimaraner	2	3.33611	1	1	0	0	0	0	0	0	0	0	0	0	0	0	0	0	0	0	0	0	1	0	0	0	0	0	0	0	0	0	0	0	1
2012-07-24 21:29:24	759	44.1139	3	1	0	1	0	Berger des Pyrenees	1	8.01667	0	1	1	0	0	1	0	0	0	0	0	0	0	1	1	0	0	0	0	0	0	0	0	0	0	0	0	1	0	0	1	1	4
2011-01-11 09:55:34	430	46.4611	4	1	0	1	2		2	6.66944	0	1	0	0	0	0	0	0	0	0	0	0	0	0	1	0	0	0	0	0	0	0	0	0	0	0	0	0	0	0	0	1	1
2012-06-13 18:09:45	559	36.8889	4	2	1	1	0	Border Collie	1	1.49722	0	1	1	0	0	0	0	0	0	0	0	0	0	0	0	0	0	0	0	0	0	0	0	0	0	0	0	0	0	0	0	0	1
2012-09-03 08:31:26	26	42.1472	3	2	0	1	0	Border Collie	2	1.825	0	2	1	0	0	0	0	0	0	0	0	0	0	0	1	1	0	0	0	0	0	0	0	0	0	0	0	0	0	0	0	1	3
2014-06-09 10:31:00	731	35.1611	2	2	0	1	0	Golden Retriever	2	0.705556	0	1	1	0	0	0	0	0	0	0	0	0	1	0	1	0	0	0	0	0	0	0	0	0	0	0	0	0	0	0	1	1	3
2013-08-16 17:49:02	821	44.2806	3	2	0	1	0	Mischling	1	9.16111	0	1	0	0	0	0	1	0	0	0	0	0	0	0	0	0	0	0	0	0	0	0	0	0	0	0	0	0	1	0	0	0	1
2012-10-30 12:45:55	75	44.4833	2	1	1	3	1	Border Collie	1	8.76111	0	2	1	1	0	0	0	0	0	0	0	0	0	0	1	0	0	0	0	0	0	0	0	0	0	0	0	1	0	0	0	1	3
2011-02-07	822	38.8556	3	1	0	1	2		2	0.797222	0	1	0	0	0	0	1	0	0	1	0	0	0	0	0	0	0	0	0	0	0	0	0	0	0	1	0	0	1	1	0	0	3
2012-06-24 23:02:12	706	27.1167	4	2	0	2	1	Border Collie	2	6.35556	1	1	1	0	0	0	0	0	1	0	0	0	0	0	0	0	0	1	0	0	0	0	0	0	0	0	0	0	0	1	0	0	3
2011-02-14 17:19:14	14	70.3444	3	2	0	2	2	Rottweiler	1	6.425	1	2	0	0	0	0	0	0	0	0	0	0	0	0	0	0	0	0	0	0	0	0	0	1	0	0	0	0	0	0	0	0	1
2011-10-22 15:27:28	315	29.4972	3	2	1	2	1	Border Collie	2	1.57222	1	2	0	0	0	0	0	0	0	0	0	0	0	0	1	0	0	1	0	0	0	0	0	0	0	0	0	0	0	0	0	1	2
2012-08-13 10:50:57	478	26.4194	4	2	0	2	0	Australian Shepherd	2	7.43056	0	2	0	0	0	0	0	1	0	0	0	0	0	0	1	0	0	1	0	0	0	0	0	0	0	0	0	0	1	0	0	1	3
2012-08-13 11:05:42	478	26.4194	4	2	0	2	1	Australian Shepherd	1	1.525	1	2	0	0	0	0	0	0	0	0	0	0	0	0	1	0	0	0	0	0	0	0	0	0	0	0	0	0	0	0	0	1	1
2011-11-08 18:18:09	101	25.0667	2	2	0	2	0	Border Collie	1	3.95556	0	2	1	0	0	0	0	0	0	0	0	0	0	0	1	0	0	0	0	0	0	0	0	0	0	0	0	0	0	0	0	1	2
2011-11-17 18:12:14	101	25.0917	2	2	0	2	1	Border Collie	1	1.65556	1	2	1	0	0	0	0	0	0	0	0	0	0	0	1	0	0	0	0	0	0	0	0	0	0	0	0	0	0	0	0	1	2
2011-12-15 16:34:46	746	29.3861	2	1	0	3	2	Border Collie	1	2.93611	1	2	1	0	0	0	0	0	0	0	0	0	0	0	0	0	0	1	0	0	0	0	0	0	0	0	0	0	0	0	0	0	2
2011-07-25 15:15:47	746	28.9972	2	1	0	3	2	Border Collie	2	3.03889	1	2	0	0	0	0	0	0	0	0	0	0	0	0	1	0	0	0	0	0	0	0	0	0	0	0	0	0	0	0	0	1	1
2011-08-09 18:32:02	863	28.6472	2	2	0	2	2	Großer Münsterländer	1	2.34722	0	2	0	0	0	0	0	0	0	0	0	0	0	0	1	0	0	0	1	0	0	0	0	0	0	0	0	0	0	0	0	1	2
2012-05-22 20:06:46	372	22.3667	2	2	0	1	0	Mops	1	0.669444	0	1	1	0	0	0	0	0	0	0	0	0	0	0	0	0	0	0	0	0	0	0	0	0	0	0	0	0	0	0	0	0	1
2011-11-11 21:54:52	687	39.6556	4	2	1	3	2	Border Collie	1	1.59167	1	2	1	0	1	0	0	0	0	0	0	0	0	0	0	0	0	0	0	0	0	0	0	0	1	0	0	1	0	0	0	0	3
2012-09-06 11:29:53	76	40.4722	3	2	0	1	0	Border Collie	2	0.583333	0	2	1	0	0	0	0	0	0	0	0	0	0	0	0	1	0	1	0	0	0	0	0	1	0	0	0	0	0	0	0	1	4
2013-05-22 17:25:07	50	25.0333	3	2	1	1	1	Mischling	2	2.12222	0	2	1	0	1	0	0	0	0	0	0	0	1	0	1	0	1	0	0	0	0	0	0	0	0	0	0	1	0	0	1	1	5
2011-04-07 11:27:54	87	36.8389	3	1	0	1	0	Mischling	1	4.28056	0	2	0	0	0	0	1	0	0	0	0	0	0	0	0	0	0	0	0	0	0	0	0	0	0	0	0	0	1	0	0	0	1
2014-06-19 19:57:44	670	43.8861	3	2	1	1	0	Border Collie	2	6.38333	1	1	0	1	0	0	0	0	0	0	0	0	0	0	0	1	0	1	0	0	0	0	0	0	0	0	0	1	0	0	0	1	3
2011-08-03 01:17:44	792	71.5889	3	1	0	1	0	Riesenschnauzer	2	3.53056	0	2	1	0	0	1	0	0	0	0	0	0	0	0	0	0	0	1	0	0	0	0	1	0	0	0	0	1	0	0	0	0	4
2011-02-26 18:00:01	342	56.05	3	2	0	2	1	Rottweiler	1	1.10556	1	1	1	0	0	0	0	0	0	0	0	0	0	0	0	0	0	0	0	0	0	0	0	0	0	0	0	0	0	0	0	0	1
2012-05-04 11:54:16	815	24.8111	4	2	0	1	0	Mischling	1	2.16944	0	2	0	0	0	1	0	0	0	1	0	0	0	0	0	0	0	1	0	0	0	0	0	1	0	0	0	1	0	1	0	0	4
2014-10-03 16:26:20	136	57.6167	3	2	0	2	1	Belgischer Schäferhund (Tervueren)	2	7.76944	0	1	1	0	0	0	0	0	0	0	0	0	0	0	0	0	0	0	0	0	0	0	1	0	0	0	0	0	0	0	0	0	2
2014-10-04 12:52:19	136	57.6194	2	2	0	2	2	Mischling	2	10.7583	1	1	0	0	0	0	1	0	0	0	0	0	0	0	0	0	0	0	0	0	0	0	0	0	0	0	0	0	1	0	0	0	1
2011-04-25 21:17:49	426	64.5806	2	2	0	1	2	Deutscher Schäferhund	2	3.79444	0	2	1	0	0	0	0	0	0	0	0	0	0	0	0	0	0	0	0	0	0	0	0	0	1	0	0	0	0	0	0	0	2
2014-11-25 11:35:51	199	41.4	2	2	0	1	1	Magyar Vizsla	2	4.55	0	2	1	0	0	0	0	0	0	0	0	0	1	0	0	0	1	1	1	0	0	1	0	0	0	0	0	0	0	0	1	1	6
2011-04-13 13:29:09	613	25.7222	2	2	0	1	0	Mischling	2	3.825	0	2	1	0	0	0	0	0	0	0	0	0	0	0	0	0	0	0	0	0	0	0	0	0	0	0	0	0	0	0	0	0	1
2012-09-05 09:21:05	331	48.9861	2	2	0	1	2	Mischling	1	4.67778	0	2	0	1	0	1	1	0	0	0	0	0	0	0	0	0	0	1	0	0	0	0	0	0	0	0	0	1	1	0	0	0	4
2014-12-14 19:08:28	200	40.9444	2	2	0	1	1	Mischling	1	4.53611	0	1	0	0	0	0	0	0	0	0	0	0	0	0	0	0	0	0	0	0	0	0	0	1	0	0	0	0	0	0	0	0	1
2011-11-18 21:45:41	148	18.2556	2	2	0	3	0	Mischling	2	5.98056	0	2	0	0	0	0	0	0	0	0	0	0	0	0	0	0	0	0	0	0	0	0	0	1	0	1	0	0	0	0	0	0	2
2011-11-18 21:38:55	148	18.2556	2	2	0	3	1	Border Collie	2	1.40278	1	2	1	0	0	0	0	0	0	0	0	0	0	0	1	0	0	0	1	0	0	0	1	0	0	0	0	0	0	0	0	1	4
2013-08-28 10:34:02	823	54.7417	3	2	0	1	1	Weisser Schweizer Schäferhund	2	4.14444	1	1	1	0	0	0	0	0	0	0	0	0	0	0	1	0	0	0	0	0	0	0	0	0	0	0	0	0	0	0	0	1	2
2012-05-04 14:53:44	223	25.9139	3	1	0	1	2	Whippet	2	3.64722	1	1	1	1	0	0	0	0	0	0	0	0	0	0	0	0	0	1	0	0	0	0	0	0	0	0	1	1	0	0	0	0	4
2012-02-07 10:25:01	424	54.7639	3	2	1	2	2	Border Collie	2	12.7639	0	1	0	0	0	0	0	0	0	0	0	0	0	0	0	0	0	0	0	0	0	0	0	0	0	1	1	0	0	0	0	0	2
2012-02-14 09:50:42	424	54.7833	3	2	1	2	2	Border Collie	1	9.78611	1	1	0	0	0	0	0	0	0	0	0	0	0	0	0	0	0	0	0	0	0	0	0	0	0	0	1	0	0	0	0	0	1
2011-07-22 09:46:21	289	50.55	3	2	0	1	0	Australian Shepherd	2	6.04167	0	1	1	0	1	0	0	0	0	0	0	0	0	0	0	0	0	0	0	0	0	0	0	0	1	0	0	1	0	0	0	0	3
2012-08-09 22:13:22	908	53.9306	4	1	0	2	1	Mischling	2	6.15556	1	2	0	0	0	0	1	0	0	0	0	0	0	0	0	0	0	0	0	0	0	0	0	0	0	0	0	0	1	0	0	0	1
2012-08-09 22:05:24	908	53.9306	4	1	0	2	1	Mischling	1	11.1778	1	2	0	0	0	0	1	0	0	0	0	0	0	0	0	0	0	0	0	0	0	0	0	0	0	1	0	0	1	0	0	0	2
2011-04-19 20:09:43	64	25.1889	4	2	0	1	0	Mischling	2	10.6083	0	1	0	0	0	0	1	0	0	0	0	0	0	0	0	0	0	0	0	0	0	0	0	1	0	0	0	0	1	0	0	0	2
2012-07-05 13:58:13	440	28.8806	2	2	1	3	1	Magyar Vizsla	2	8.575	1	1	0	0	0	0	1	0	0	0	0	0	0	0	0	0	0	0	0	0	0	0	0	1	0	0	0	0	1	0	0	0	2
2011-06-11 10:12:18	440	27.8139	2	2	0	3	1	Mischling	2	8.11111	0	1	0	0	0	0	0	0	0	0	0	0	0	0	0	0	0	1	0	0	0	0	0	1	0	0	0	0	0	0	0	0	2
2011-06-11 09:59:48	440	27.8139	2	2	0	3	1	Australian Shepherd	2	3.70556	1	2	0	0	0	0	0	0	0	0	0	0	0	0	0	0	0	0	0	0	0	0	0	1	0	0	0	0	0	0	0	0	1
2012-01-17 17:05:21	47	48.5028	4	2	0	2	1	Mischling	2	0.658333	1	1	0	0	0	0	1	0	0	0	0	0	0	0	0	0	0	0	0	0	0	0	0	0	0	0	0	0	1	0	0	0	1
2012-08-17 17:24:59	348	49.7667	3	2	1	2	1	Border Collie	1	1.54722	1	2	0	0	0	0	0	0	0	0	0	0	0	0	1	0	1	0	0	0	0	0	0	0	0	0	0	0	0	0	0	1	2
2011-03-07 08:12:20	533	40.9667	3	1	1	1	0	Border Terrier	1	2.76944	0	2	0	0	0	1	0	0	0	0	0	1	1	1	1	0	1	0	0	0	0	0	0	0	0	0	0	1	0	0	1	1	6
2012-03-19 21:40:04	590	45.2639	3	2	1	2	1	Border Collie	1	1.99444	0	2	0	1	0	0	0	0	0	0	0	0	0	0	1	0	1	1	0	0	0	0	0	0	0	0	0	1	0	0	0	1	4
2011-11-27 12:02:21	163	27.5722	2	2	0	1	2	Australian Shepherd	2	1.26111	0	2	0	0	0	0	0	0	0	0	0	0	0	0	1	0	1	0	0	0	0	0	0	0	0	0	0	0	0	0	0	1	2
2011-10-13 10:23:26	716	33.4472	4	2	1	1	0	Leonberger	2	1.69444	0	1	1	0	0	1	0	0	0	0	0	1	1	1	0	0	0	0	0	0	0	0	0	0	0	0	0	1	0	0	1	0	5
2013-07-10 18:18:21	715	57.1917	2	2	1	1	2	Weimaraner	2	2.78056	1	1	0	0	0	0	0	0	0	0	0	0	0	0	0	0	0	0	0	0	0	0	0	1	1	0	0	0	0	0	0	0	2
2013-10-08 22:25:55	237	33.2417	2	2	0	1	2	Golden Retriever	2	1.05	0	1	1	0	0	0	0	0	0	1	0	0	0	0	0	0	0	0	0	0	0	0	1	0	0	0	0	0	0	1	0	0	3
2012-08-22 18:33:33	479	26.7361	4	2	0	1	0	Border Collie	1	1.5	0	2	1	0	0	0	0	0	0	0	0	0	0	0	0	0	0	0	0	0	0	0	1	0	0	0	0	0	0	0	0	0	2
2012-09-04 10:47:05	374	72.3222	2	1	0	1	2	Mischling	1	8.33333	1	1	0	0	0	0	0	0	0	0	0	0	0	0	0	0	0	0	0	0	0	0	0	1	1	1	0	0	0	0	0	0	3
2013-07-06 14:28:25	688	29.2528	2	2	0	2	0	Golden Retriever	2	5.34722	1	1	0	1	0	0	0	0	0	0	0	0	0	0	0	0	0	0	0	0	0	0	0	1	0	0	0	1	0	0	0	0	2
2013-08-20 14:28:18	27	50.0722	3	1	0	1	1	Mischling	2	2.35556	0	1	0	0	0	0	0	0	0	0	0	0	0	0	0	0	0	0	0	0	0	0	0	1	0	0	0	0	0	0	0	0	1
2011-07-27 20:41:37	58	30.3194	4	2	0	1	1	Mischling	2	5.71111	0	2	0	0	0	0	0	0	0	0	0	0	0	1	0	0	0	0	0	0	0	0	0	1	0	0	0	0	0	0	1	0	2
2012-09-04 11:32:26	149	29.2389	3	2	0	2	1	Mudi	1	2.05278	1	2	1	0	0	0	0	0	0	0	0	1	1	0	1	0	1	0	0	0	1	0	0	0	0	0	0	0	0	0	1	1	6
2014-12-14 15:13:44	890	46.7583	2	1	0	1	0	Labrador Retriever	1	3.33333	0	1	0	0	0	0	0	0	0	0	0	0	0	1	0	0	0	0	0	0	0	0	0	0	0	0	0	0	0	0	1	0	1
2012-06-19 12:27:11	28	20.2917	2	1	0	1	1	Mischling	2	1.46667	0	2	1	0	0	0	0	0	0	0	0	0	0	0	0	0	0	0	0	0	0	0	0	1	0	0	0	0	0	0	0	0	2
2012-05-24 17:13:43	853	49.9194	2	2	0	1	1	Border Collie	2	1.68056	0	1	0	0	0	0	0	0	0	0	0	0	1	0	0	1	0	0	0	0	0	0	0	0	0	0	0	0	0	0	1	1	2
2012-01-16 19:25:43	914	23.8917	2	2	0	3	2	Border Collie	2	0.786111	1	2	1	0	0	0	0	1	0	0	0	0	0	0	0	0	0	0	0	0	0	0	0	0	0	0	0	0	1	0	0	0	2
2013-01-08 11:08:01	578	32.1889	3	2	0	1	1	Mischling	1	8.9	0	1	0	0	0	0	1	0	0	0	0	0	0	0	0	0	0	0	0	0	0	0	0	1	0	0	0	0	1	0	0	0	2
2014-04-22 11:11:42	70	30.075	4	2	0	2	2	Mischling	2	2.05833	1	2	0	0	0	0	1	0	0	0	0	0	0	0	0	0	0	1	0	0	0	0	0	1	0	0	0	0	1	0	0	0	3
2013-01-19 11:03:06	529	38.425	2	2	0	1	1	West Highland White Terrier	1	11.3083	0	1	1	0	0	1	0	0	0	0	0	0	1	0	0	0	1	1	0	0	0	0	0	0	0	0	0	1	0	0	1	1	5
2012-12-29 20:17:29	88	45.0611	3	1	0	3	2	Mischling	1	0.216667	1	2	0	0	0	0	1	0	0	0	0	0	0	0	1	0	0	0	0	0	0	0	0	1	0	0	0	0	1	0	0	1	3
2011-10-02 17:30:45	517	42.2806	3	2	1	1	0	Australian Shepherd	2	4.12222	0	2	0	1	0	1	0	0	0	0	0	0	0	0	0	0	0	0	0	0	0	0	0	0	0	1	0	1	0	0	0	0	3
2012-09-25 11:51:01	894	24.4194	4	2	0	2	0	Border Collie	1	5.21389	0	2	1	0	0	0	0	0	0	0	0	0	0	0	1	0	0	0	0	0	0	0	0	0	0	0	0	0	0	0	0	1	2
2012-09-25 13:01:23	894	24.4194	4	2	0	2	1	Border Collie	1	1.72222	1	2	1	0	0	0	0	1	0	0	0	0	0	0	0	0	0	0	0	0	0	0	1	0	0	0	0	0	1	0	0	0	3
2012-06-19 17:50:47	427	26.4111	3	2	0	1	0	Bayrischer Gebirgsschweißhund	2	2.9	0	2	1	1	0	0	0	0	0	0	0	0	0	0	0	0	0	1	0	0	0	0	0	0	0	0	0	1	0	0	0	0	3
2012-08-14 12:27:26	249	24.7222	4	2	0	2	2	Australian Shepherd	1	0.994444	1	2	0	0	0	0	0	0	0	0	0	0	0	0	1	0	0	0	0	0	0	0	0	0	0	0	0	0	0	0	0	1	1
2013-12-03 16:30:57	249	26.025	4	2	0	3	2	Berner Sennenhund	2	1.53056	1	2	0	0	0	0	0	0	0	0	0	0	1	0	1	0	0	0	0	0	0	0	0	0	0	0	0	0	0	0	1	1	2
2013-07-11 11:44:06	249	25.6306	2	2	0	3	2	Shetland Sheepdog	1	0.838889	1	2	0	0	0	0	0	0	0	0	0	0	0	0	1	0	0	0	0	0	0	0	0	0	0	0	0	0	0	0	0	1	1
2011-03-11 19:43:30	848	22.2944	2	2	0	1	0	Mischling	1	2.19444	0	1	0	0	0	0	0	0	0	0	0	1	1	0	0	0	0	0	0	0	0	0	0	0	0	0	0	0	0	0	1	0	2
2011-12-01 14:40:03	606	49.2083	4	2	1	1	2	Australian Shepherd	1	0.675	0	1	0	0	0	0	0	0	0	0	0	0	1	0	0	1	0	0	0	0	0	0	0	0	0	0	0	0	0	0	1	1	2
2012-05-07 08:03:04	116	31.3056	2	2	0	2	2	Golden Retriever	1	1.54444	1	1	1	0	0	0	0	0	0	0	0	0	0	0	0	0	0	0	0	0	0	0	0	0	0	0	0	0	0	0	0	0	1
2011-04-07 16:41:45	158	35.2361	4	2	0	1	0	Labrador Retriever	1	3.68889	0	2	0	0	0	0	0	0	0	0	0	0	0	0	0	0	0	1	0	0	0	0	0	0	0	0	0	0	0	0	0	0	1
2011-11-11 09:03:33	895	20.5306	3	2	0	1	1	Mittelspitz	2	0.575	0	2	1	0	0	0	0	0	0	0	0	0	0	0	0	1	0	0	0	0	0	0	0	0	0	0	0	0	0	0	0	1	2
2013-03-12 15:20:18	804	26.1611	2	2	0	3	1	Mischling	2	2.68889	1	1	0	0	0	0	1	0	0	0	0	0	0	0	0	0	0	0	0	0	1	0	0	0	0	0	0	0	1	0	0	0	2
2013-03-12 14:57:23	804	26.1611	2	2	0	3	1	Mischling	1	4.59444	0	1	0	0	0	0	0	0	0	0	0	0	0	0	0	0	0	0	0	0	0	0	0	1	0	0	0	0	0	0	0	0	1
2013-03-12 15:37:51	804	26.1611	2	2	0	3	1	Mischling	2	2.08611	1	1	0	0	0	0	1	0	0	0	0	0	0	0	0	0	0	0	0	0	0	0	0	0	0	0	0	0	1	0	0	0	1
2011-05-12 17:41:49	909	39.8583	4	1	0	1	2	Belgischer Schäferhund (Malinois)	2	2.025	0	2	1	0	0	0	0	0	0	0	0	0	0	0	1	0	0	0	0	0	0	0	1	0	0	0	0	0	0	0	0	1	3
2011-10-13 16:14:34	339	35.5389	4	2	0	1	0	Border Collie	2	1.175	0	2	0	0	0	0	0	0	0	0	0	0	0	0	0	0	1	0	0	0	1	0	0	0	0	0	0	0	0	0	0	1	2
2012-12-09 11:30:17	548	52.725	2	1	1	3	2	Border Collie	1	13.3083	1	2	0	0	0	0	1	0	0	0	0	0	0	0	0	0	0	0	0	0	0	0	0	0	0	1	0	0	1	0	0	0	2
2014-04-11 20:14:26	290	55.1056	3	1	0	1	1	Mischling	1	12.0278	0	2	0	0	0	0	1	0	0	0	0	0	0	0	0	0	0	0	0	0	0	0	0	1	0	0	0	0	1	0	0	0	2
2011-07-21 12:14:58	449	47.6667	4	2	0	1	2	Fox Terrier	2	9.16667	0	2	1	0	0	0	0	0	0	0	0	0	0	0	0	1	0	0	0	0	0	1	0	0	0	0	0	0	0	0	0	1	3
2012-09-08 13:37:56	732	44.8861	3	2	0	1	1	Mischling	1	1.48333	0	1	1	0	0	0	0	0	0	0	0	0	1	0	0	1	0	1	0	0	0	0	0	0	0	0	0	0	0	0	1	1	4
2012-06-02 22:00:54	503	21.0194	2	2	1	2	0	Mischling	2	2.91389	1	1	0	0	0	1	1	0	0	0	0	0	0	0	0	0	0	0	0	0	0	0	0	0	0	0	1	1	1	0	0	0	3
2013-11-26 11:02:16	627	28.8444	3	2	0	1	0	American Pit Bull Terrier	1	5.40278	0	1	0	1	0	0	0	0	0	0	0	0	1	0	0	1	0	0	1	0	0	0	0	0	0	0	0	1	0	0	1	1	4
2011-05-02 11:55:52	727	21.425	2	1	0	1	0	Shetland Sheepdog	1	0.886111	0	2	1	1	0	1	0	0	0	0	0	0	0	0	1	0	1	1	0	0	0	0	0	0	0	0	0	1	0	0	0	1	6
2011-04-20 16:02:37	375	56.9444	3	2	1	3	2	Mischling	2	6.35833	1	1	0	0	0	0	0	0	0	0	0	0	0	0	0	0	0	0	0	0	0	0	0	1	0	0	0	0	0	0	0	0	1
2011-05-19 17:47:51	428	27.625	4	2	0	1	1	Border Collie	2	7.30833	1	1	1	0	0	0	1	0	0	0	0	0	1	0	1	1	0	0	0	0	1	0	0	1	0	0	0	0	1	0	1	1	7
2012-06-19 10:58:46	89	35.6694	4	2	1	1	1	Border Collie	1	2.11667	0	2	1	0	0	0	0	1	0	0	0	0	1	0	0	0	0	0	0	0	0	0	0	0	0	0	0	0	1	0	1	0	3
2014-09-05 08:44:57	614	21.0806	2	2	0	1	1	Deutscher Boxer	2	3.16667	0	2	0	0	0	0	0	0	0	0	0	0	0	0	0	0	0	0	0	0	0	0	0	1	0	0	0	0	0	0	0	0	1
2011-05-24 11:16:08	663	21.0167	3	2	0	1	0	Australian Shepherd	1	2.62222	0	2	0	0	0	0	0	0	0	0	0	0	0	0	0	0	0	0	0	0	0	0	0	1	0	0	0	0	0	0	0	0	1
2011-01-28 16:59:19	714	30.5028	2	2	0	2	0	Weisser Schweizer Schäferhund	1	6.65	0	2	1	0	0	0	0	0	1	0	0	0	0	0	0	0	0	0	0	0	0	0	0	0	0	1	0	0	0	1	0	0	3
2011-05-02 23:37:40	654	24.6861	2	2	0	2	0	Deutscher Schäferhund	2	6.52778	0	2	1	0	0	0	0	0	0	0	0	0	0	0	1	1	1	0	0	0	0	0	0	0	0	0	0	0	0	0	0	1	4
2012-12-16 21:33:50	146	34.0806	3	2	1	2	2	Border Collie	1	0.438889	1	2	1	0	0	0	0	0	0	0	0	0	0	0	0	0	0	0	0	0	0	0	1	0	0	0	1	0	0	0	0	0	3
2014-03-31 20:33:44	901	67.6972	3	1	0	1	1	Mischling	1		0	1	0	0	0	0	0	0	0	0	0	0	1	0	0	0	0	0	0	0	0	0	0	0	0	0	0	0	0	0	1	0	1
2013-04-08 23:17:49	584	38.0361	4	1	0	1	0	Mischling	2	3.78056	0	2	0	0	0	0	0	0	0	0	0	0	0	0	0	0	0	0	0	0	0	0	0	0	1	0	0	0	0	0	0	0	1
2012-10-28 06:14:54	145	37.1278	3	2	0	3	2	Continental Toy Spaniel (Papillon)	2	2.61944	1	2	1	0	0	0	0	0	0	0	0	0	0	0	1	1	0	0	0	0	0	0	0	0	0	1	0	0	0	0	0	1	4
2012-03-20 18:04:10	733	40.2167	3	2	1	2	2	Border Collie	2	0.683333	1	2	1	0	0	0	0	1	0	0	0	0	1	0	0	0	0	1	0	0	0	0	0	0	0	0	0	0	1	0	1	0	4
2013-08-07 09:36:04	127	27.4722	3	2	1	2	1	Yorkshire Terrier	2	3.89444	0	2	1	0	0	0	0	0	0	0	0	0	0	0	0	1	1	0	0	0	0	0	0	1	0	0	0	0	0	0	0	1	4
2011-05-27 21:41:20	238	28.9583	2	1	0	2	0	Mischling	2	4.48333	0	1	0	0	0	0	1	0	0	0	0	0	0	0	0	0	0	0	0	0	0	0	0	0	0	0	0	0	1	0	0	0	1
2013-12-01 23:56:49	99	22.7917	2	2	0	1	2	Mischling	1	0.941667	0	1	0	0	0	0	0	0	0	0	0	0	0	0	0	0	0	0	0	0	0	0	0	1	0	0	0	0	0	0	0	0	1
2011-12-17 18:15:50	363	63.8528	3	1	0	3	2	Mischling	1	0.494444	1	2	0	0	0	0	0	0	0	0	0	1	0	0	1	0	0	0	0	0	0	0	0	0	0	0	0	0	0	0	1	1	2
2011-04-20 13:46:44	44	38.3722	2	2	0	3	1	Harzer Fuchs	1	1.70556	1	2	1	0	0	0	0	0	1	0	0	0	0	0	1	0	0	0	0	0	0	0	0	0	0	0	0	0	0	1	0	1	3
2012-11-08 19:54:04	381	48.8583	3	2	0	3	2	Border Collie	1	3.68889	1	2	0	0	0	0	0	0	0	0	0	0	0	0	0	0	0	0	0	0	0	0	0	1	0	0	0	0	0	0	0	0	1
2011-11-25 21:48:14	381	47.9056	3	2	0	3	2	Border Collie	2	1.82222	1	2	0	0	0	0	0	0	0	0	0	0	0	0	1	0	0	1	0	0	0	0	1	0	0	0	0	0	0	0	0	1	3
2011-07-04 09:16:16	838	50.275	3	2	1	1	2	Border Collie	1	1.01389	0	2	0	0	0	0	0	0	0	0	0	0	0	0	0	0	0	0	0	0	0	0	0	1	0	1	0	0	0	0	0	0	2
2014-09-19 18:11:55	664	22.6167	3	2	0	2	0	Chihuahua	2	4.39167	0	1	0	0	0	0	0	0	0	0	0	0	0	0	0	0	0	0	0	0	0	0	0	0	1	0	0	0	0	0	0	0	1
2011-01-14 18:05:28	239	46.5667	4	2	1	2	1	Border Collie	2	3.61111	1	2	0	0	0	0	0	0	0	0	0	0	1	0	0	0	0	0	0	1	0	0	0	0	0	0	0	0	0	0	1	0	2
2010-12-03 14:04:52	239	46.4528	4	2	1	1	1	Border Collie	2	1.35556	0	2	0	0	0	0	0	0	0	0	0	0	0	0	1	0	1	0	0	0	0	0	0	0	0	0	0	0	0	0	0	1	2
2011-04-28 13:30:38	515	51.8806	4	1	0	2	1	Shetland Sheepdog	2	9.84444	1	2	1	0	0	0	0	0	0	0	0	0	1	0	1	0	0	0	0	0	0	0	0	0	0	0	0	0	0	0	1	1	3
2011-04-28 13:42:48	515	51.8806	4	1	0	2	2	Shetland Sheepdog	2	0.380556	1	2	1	0	0	0	0	1	0	0	0	0	0	0	0	0	0	0	0	0	0	0	0	0	0	0	0	0	1	0	0	0	2
2013-08-21 12:24:47	216	41.3694	2	2	0	1	2	Mischling	2	1.35278	0	1	0	0	0	0	0	0	0	0	0	0	0	0	0	0	0	0	0	0	0	0	0	0	1	0	0	0	0	0	0	0	1
2013-12-01 17:25:14	919	26.4167	4	2	0	1	2	Mischling	2	1.90278	0	2	1	0	0	0	0	0	0	0	0	0	0	0	0	0	0	1	0	0	0	0	0	0	0	0	0	0	0	0	0	0	2
2013-06-12 08:12:07	280	60.7972	3	1	0	1	2	Dalmatiner	2	4.31944	0	1	1	0	0	0	0	0	0	0	0	0	0	0	0	0	0	0	0	0	0	0	1	0	0	0	0	0	0	0	0	0	2
2012-03-19 22:52:28	474	21.2194	2	2	0	3	1	Border Collie	1	0.258333	1	2	0	0	0	0	0	0	0	0	0	0	0	0	0	0	0	0	0	0	0	0	0	1	0	0	0	0	0	0	0	0	1
2012-03-22 21:53:56	474	21.2278	2	2	0	3	1	Shetland Sheepdog	2	5.69167	1	1	1	0	0	0	1	0	0	0	0	0	0	0	0	0	0	0	0	0	0	0	0	0	1	0	0	0	1	0	0	0	3
2011-03-15 14:12:59	474	20.2083	2	1	0	3	1	Border Collie	2	2.20556	1	2	1	0	0	0	0	0	0	0	0	0	0	0	0	0	0	0	0	0	0	0	1	0	0	0	0	0	0	0	0	0	2
2012-10-09 09:29:30	873	51.175	2	1	0	1	2	Border Collie	1	10.65	0	2	0	0	0	0	1	0	0	0	0	0	0	0	0	0	0	0	0	0	0	0	0	1	0	0	0	0	1	0	0	0	2
2014-04-22 16:24:50	112	49.5778	3	2	0	1	1	Mischling	1	2.18333	0	2	1	0	0	0	0	0	0	0	0	0	0	0	0	0	1	0	0	0	0	0	1	0	0	0	0	0	0	0	0	1	3
2011-10-20 09:27:44	689	44.0806	2	2	0	1	1	Border Collie	1	0.552778	0	2	1	0	0	0	0	0	0	0	0	0	0	0	0	0	0	0	0	0	0	0	0	0	0	0	0	0	0	0	0	0	1
2012-09-09 08:22:10	422	65.6667	3	2	1	1	2	Mischling	1	3.34444	0	2	0	0	0	0	0	0	0	0	0	0	0	0	0	0	0	0	0	0	0	0	0	0	1	0	0	0	0	0	0	0	1
2013-08-20 15:51:44	775	31.5944	2	2	0	1	1	Mischling	2	2.2	0	2	0	0	0	0	0	0	1	0	0	0	1	0	0	1	0	0	0	0	0	0	0	0	0	0	0	0	0	1	1	1	3
2012-05-24 18:21:30	128	37.9611	4	2	0	1	2	Deutscher Schäferhund	2	7.39722	1	1	0	0	0	0	1	0	0	0	0	0	0	0	0	0	0	0	0	0	0	0	0	1	0	0	0	0	1	0	0	0	2
2012-11-20 18:05:21	291	19.6361	2	1	0	1	1	Mischling	1	1.61111	0	2	0	0	0	1	0	0	0	0	0	0	0	0	0	0	0	0	0	0	1	0	0	0	0	0	0	1	0	0	0	0	2
2014-02-16 12:53:29	816	27.4472	2	2	0	2	2	Mischling	2	6.50278	0	2	0	0	0	0	1	0	0	0	0	0	0	0	1	0	0	0	0	0	0	0	0	0	0	0	0	0	1	0	0	1	2
2011-04-10 10:58:30	721	28.2722	3	1	0	3	2	Mischling	1	6.025	1	1	0	1	0	0	0	0	0	0	0	0	0	0	0	0	0	0	0	0	0	0	0	1	0	0	0	1	0	0	0	0	2
2011-04-07 22:06:35	721	28.2639	3	1	0	3	2	Mischling	2	5.01667	0	1	0	1	0	0	0	0	0	0	0	0	0	0	0	0	0	1	0	0	0	0	0	1	0	0	0	1	0	0	0	0	3
2011-04-10 11:22:25	721	28.2722	3	1	0	3	2	Mischling	1	2.025	1	1	0	1	0	0	0	0	0	0	0	0	1	0	0	1	1	0	0	1	0	0	0	0	0	0	0	1	0	0	1	1	5
2013-10-19 19:26:39	465	21.1611	2	1	0	1	0	Mischling	2	5.44167	0	2	0	0	0	0	1	0	0	1	0	0	0	0	0	0	0	0	0	0	0	0	0	0	0	0	0	0	1	1	0	0	2
2013-05-27 13:17:50	466	40.4889	4	1	1	1	0	Fox Terrier	2	6.13056	0	1	0	0	0	0	0	0	0	0	0	0	0	0	0	1	1	0	0	0	0	0	0	0	0	0	0	0	0	0	0	1	2
2012-12-17 14:48:34	767	20.1306	2	2	0	1	0	Mischling	1	5.96111	0	1	0	0	0	0	1	0	0	0	0	0	0	0	0	0	0	0	0	0	0	0	0	0	0	0	0	0	1	0	0	0	1
2012-05-04 14:01:16	240	36.475	4	2	0	1	0	Magyar Vizsla	1	13.4472	0	1	0	0	0	1	0	0	0	0	0	0	0	0	0	0	1	0	0	0	0	0	0	0	0	0	0	1	0	0	0	1	2
2011-10-29 14:08:04	504	35.9972	4	2	0	1	0	Bearded Collie	2	0.780556	0	2	1	0	0	0	0	1	0	0	0	0	1	1	0	0	0	0	0	0	1	1	0	0	1	0	0	0	1	0	1	0	7
2012-09-04 19:41:18	591	41.3083	2	1	0	1	0	Weimaraner	1	2.71944	0	2	1	0	0	0	0	0	0	0	0	0	0	0	1	0	0	1	0	0	1	0	0	0	0	0	0	0	0	0	0	1	4
2013-12-16 11:22:28	734	28.5667	4	2	0	1	0	Mischling	2	2.45833	0	1	0	0	0	0	1	0	0	0	0	0	0	0	0	0	0	0	0	0	0	0	0	1	0	0	0	0	1	0	0	0	2
2012-09-04 14:43:42	615	27.2889	2	2	0	1	2	Mischling	2	4.675	0	1	0	0	0	0	1	0	0	0	0	0	0	0	0	0	0	0	0	0	0	0	0	0	0	0	0	0	1	0	0	0	1
2011-11-22 23:32:25	332	50.9361	3	2	1	1	2	Border Collie	1	1.53889	0	2	0	0	0	1	0	0	0	0	0	1	1	1	0	1	0	0	0	0	0	0	0	0	0	0	0	1	0	0	1	1	5
2013-09-16 06:36:30	633	36.6167	3	2	1	1	0	Labrador Retriever	1	1.125	0	1	0	0	0	0	0	0	0	0	0	0	1	0	0	0	0	0	0	0	0	0	0	0	0	0	0	0	0	0	1	0	1
2012-01-11 18:53:32	113	43.4806	2	2	0	2	2	Border Collie	1	4.91389	1	2	1	0	0	0	0	0	0	0	0	0	0	0	1	1	0	0	0	0	0	0	0	0	0	0	0	0	0	0	0	1	3
2012-09-06 18:25:19	423	55.8444	3	2	0	2	2	Border Collie	2	1.72778	1	2	0	0	0	0	0	0	0	0	0	0	0	0	0	0	0	0	0	0	0	0	1	0	0	0	0	0	0	0	0	0	1
2013-06-10 22:58:25	768	19.1028	3	1	0	1	2	Mischling	1	0.358333	0	2	0	0	0	0	1	0	0	0	0	0	0	0	0	0	0	0	0	0	0	0	0	1	0	0	0	0	1	0	0	0	2
2014-03-29 09:18:18	345	65.0611	4	1	0	1	1	Mischling	2	14.9111	0	1	0	0	0	0	0	0	0	0	0	0	0	0	0	0	0	0	0	0	0	0	0	1	0	0	0	0	0	0	0	0	1
2011-04-07 08:46:36	351	41.9583	2	2	1	1	0	Golden Retriever	2		0	1	1	1	0	0	0	0	0	0	0	0	0	1	0	0	0	0	0	0	0	0	0	0	0	0	0	1	0	0	1	0	3
2011-09-26 10:25:39	321	50.1361	2	2	0	3	2	Deutscher Schäferhund	2	7.48889	1	2	1	0	0	0	0	0	0	0	0	0	0	0	1	1	0	0	0	0	0	0	1	0	0	0	0	0	0	0	0	1	4
2011-04-28 09:51:57	843	42.5306	3	2	0	1	0	Mischling	1	3.71667	0	1	0	0	0	0	0	0	0	0	0	0	0	0	0	0	0	0	0	0	0	0	0	0	1	0	0	0	0	0	0	0	1
2012-01-24 22:10:04	232	28.6556	4	2	0	1	0	Labrador Retriever	1	0.677778	0	2	0	0	0	0	0	0	0	0	0	0	0	0	1	0	0	0	0	1	0	0	0	0	0	0	0	0	0	0	0	1	2
2011-08-19 09:25:58	607	51.3028	3	2	0	3	2	Border Collie	1	4.00278	1	2	0	0	0	0	0	0	0	0	0	0	0	0	1	1	0	0	0	0	0	0	0	0	0	0	0	0	0	0	0	1	2
2011-04-15 09:43:51	607	50.9583	3	2	0	3	2	Border Collie	2	2.24167	1	2	1	0	0	0	0	0	0	0	0	0	0	0	0	0	0	0	0	0	0	0	0	0	0	0	0	0	0	0	0	0	1
2011-06-02 20:29:00	896	19.7194	2	2	0	2	0	American Staffordshire Terrier	1	1.66944	1	1	1	0	0	0	1	0	0	0	0	0	0	0	0	0	0	0	0	0	0	0	0	0	0	0	0	0	1	0	0	0	2
2011-06-02 20:18:27	896	19.7194	2	2	0	2	0	Mischling	1	4.3	1	1	0	0	0	0	0	0	0	0	0	0	0	0	0	0	0	0	0	0	0	0	0	1	0	0	0	0	0	0	0	0	1
2012-09-30 04:38:38	387	48.4667	2	1	0	1	0	Shih Tzu	2		0	1	1	1	1	1	0	0	0	0	0	0	0	0	0	0	0	1	0	0	0	0	0	0	0	0	0	1	0	0	0	0	5
2012-09-10 08:48:27	355	68.45	2	1	0	1	2	Mischling	1	3.35833	0	1	0	0	0	0	0	0	0	0	0	0	0	0	0	0	0	0	0	0	0	0	0	0	1	0	0	0	0	0	0	0	1
2011-09-21 20:40:06	601	28.9917	2	2	0	1	0	Whippet	2	0.761111	0	1	1	0	0	0	0	0	0	0	0	0	0	0	0	0	0	0	0	0	0	0	0	1	1	0	0	0	0	0	0	0	3
2011-08-08 20:42:08	616	26.2056	3	1	0	1	0	Border Collie	1	1.53611	0	2	1	0	0	0	0	0	0	0	0	0	1	0	1	0	0	0	0	1	0	0	1	1	1	0	0	0	0	0	1	1	7
2014-06-16 08:01:40	90	36.9278	4	1	0	1	1	Mischling	1	6.20833	0	1	0	0	0	1	0	0	0	0	0	0	1	0	0	0	0	0	0	0	0	0	0	0	0	0	0	1	0	0	1	0	2
2012-06-04 18:51:45	897	35.9083	2	1	0	2	1	Mischling	1	2.84722	1	2	0	0	0	0	0	0	0	0	0	0	0	0	0	0	0	0	0	0	0	0	0	1	0	0	0	0	0	0	0	0	1
2012-06-04 18:59:57	897	35.9083	2	1	0	2	1	Mischling	2	4.47778	1	2	0	0	0	0	0	0	0	0	0	0	0	0	0	0	0	0	0	0	0	0	0	1	0	0	0	0	0	0	0	0	1
2011-04-27 22:22:34	364	70.7111	2	1	0	1	2	Airedale Terrier	2	6.90556	0	1	1	0	0	0	0	0	0	0	0	0	0	0	0	0	0	0	0	0	0	0	0	0	0	1	0	0	0	0	0	0	2
2014-05-15 18:25:15	805	28.9083	2	2	0	2	0	Mischling	1	10.9472	0	1	0	0	0	0	1	0	0	0	0	0	0	0	0	0	0	0	0	0	0	0	0	1	0	0	0	0	1	0	0	0	2
2013-04-03 22:05:20	805	27.7917	2	2	0	2	0	Australian Kelpie	1	0.911111	1	2	0	0	0	1	0	0	0	0	0	0	0	0	1	0	0	1	0	0	0	0	0	0	0	0	0	1	0	0	0	1	3
2013-01-19 14:17:54	117	24.0694	4	2	0	1	0	Grosspudel	2	4.68333	0	1	0	0	0	0	0	0	0	0	0	0	1	0	0	0	0	0	0	0	0	0	0	0	1	1	0	0	0	0	1	0	3
2011-06-10 16:35:00	902	22.8278	2	1	0	1	2	Mischling	2	5.75	1	1	0	0	0	0	0	0	0	0	0	0	0	0	0	0	0	0	0	0	0	0	0	1	0	0	0	0	0	0	0	0	1
2013-10-15 08:11:54	201	43.1528	4	2	1	1	0	Labrador Retriever	2	1.50278	0	2	0	0	0	0	0	0	0	0	0	0	0	0	1	0	0	0	0	0	0	0	0	0	0	0	0	0	0	0	0	1	1
2011-07-21 18:14:20	602	25.6889	4	2	0	1	0	Mischling	2	0.413889	0	2	0	0	0	0	1	0	0	0	0	0	0	0	0	0	0	0	0	0	0	0	0	0	0	0	0	0	1	0	0	0	1
2011-05-06 13:14:14	498	26.3444	2	2	0	2	0	Cocker Spaniel	1	8.05278	1	1	1	1	0	1	0	0	0	0	0	0	1	1	0	0	0	0	0	0	0	0	0	0	0	0	0	1	0	0	1	0	5
2012-06-19 16:16:55	192	21.1667	2	1	0	1	0	Shiba Inu	2	4.31389	0	2	1	0	0	1	0	0	0	0	0	0	0	1	1	0	0	0	0	0	0	0	0	0	0	0	0	1	0	0	1	1	4
2012-06-19 17:06:21	665	21.1722	2	1	0	1	1	Golden Retriever	2	5.125	0	2	0	0	0	0	0	0	0	0	0	0	0	0	0	0	0	0	0	0	0	0	0	1	1	0	0	0	0	0	0	0	2
2011-02-01 20:25:06	376	70.6361	3	2	0	1	2	Österreichischer Pinscher	2	14.1861	0	1	1	0	0	0	0	0	0	0	0	0	0	0	0	0	0	0	0	0	0	0	0	0	0	0	0	0	0	0	0	0	1
2012-09-04 10:39:39	534	71.6833	2	1	0	1	2	Deutscher Boxer	1	4.63889	0	1	1	0	0	0	0	0	0	0	0	0	1	0	0	0	0	0	0	0	0	1	0	0	1	0	0	0	0	0	1	0	4
2011-04-07 10:45:59	394	26.3889	4	2	0	1	1	Tibetan Terrier	2	6.35	0	1	1	0	0	0	0	0	0	0	0	0	0	0	0	0	0	0	0	0	0	0	0	0	0	0	0	0	0	0	0	0	1
2012-09-05 01:59:58	747	23.9722	3	2	0	1	0	Mischling	1	7.95833	0	2	0	1	0	0	1	0	0	0	0	0	0	0	0	0	0	0	0	0	0	0	0	1	1	0	0	1	1	0	0	0	4
2014-11-26 22:25:18	857	20.7361	2	2	0	1	0	Mischling	2	1.96111	0	1	0	0	0	0	0	0	0	0	0	0	1	0	0	0	0	0	0	0	0	0	0	1	0	0	0	0	0	0	1	0	2
2012-07-10 18:14:40	748	22.1972	2	2	0	3	2	Border Collie	1	1.52778	1	2	1	0	0	0	0	0	0	0	0	0	0	0	0	0	0	0	0	0	0	0	1	0	0	0	0	0	0	0	0	0	2
2012-06-26 16:22:54	781	35.0333	4	1	0	1	2	Belgischer Schäferhund (Malinois)	1	2.27778	1	2	1	0	0	0	0	0	0	0	0	0	0	0	0	0	0	1	0	0	0	0	0	0	0	0	0	0	0	0	0	0	2
2014-12-18 20:47:46	824	37.8472	4	2	0	2	1	Labrador Retriever	2	12.6917	1	2	0	0	0	0	0	0	0	0	0	0	0	0	0	0	0	0	0	0	0	0	0	0	0	0	1	0	0	0	0	0	1
2014-12-18 20:47:55	824	37.8472	4	2	0	2	0	Golden Retriever	1	13.5833	0	2	1	0	0	0	0	0	0	0	0	0	0	0	0	0	0	0	0	0	0	0	0	1	1	0	0	0	0	0	0	0	3
2012-06-20 01:34:23	360	24.3944	2	1	0	1	0	Siberian Husky	2	8.75556	0	2	1	0	0	0	0	0	0	0	0	0	0	0	0	0	0	0	0	0	0	0	0	1	0	0	0	0	0	0	0	0	2
2011-05-18 15:11:45	279	43.5306	2	2	0	2	2	Border Collie	2	3.73889	0	2	0	0	0	0	0	0	0	0	0	0	0	0	1	0	0	0	0	0	0	0	0	0	0	0	0	0	0	0	0	1	1
2014-02-28 12:56:18	535	50.5889	3	2	0	2	2	American Akita	1	6.525	0	1	0	0	0	0	0	0	0	0	0	0	0	0	0	0	0	0	0	0	0	0	0	1	1	0	0	0	0	0	0	0	2
2012-12-19 13:04:06	417	21.3944	2	1	0	1	0	Mischling	2	2.10556	0	1	0	1	0	0	0	0	0	0	0	0	0	0	0	0	0	1	0	0	0	0	0	0	0	0	0	1	0	0	0	0	2
2012-10-10 11:21:21	704	53.8028	4	2	0	1	1	Tschechischer Wolfshund	1	7.175	0	2	1	0	0	1	0	0	0	0	0	0	0	0	0	1	0	0	0	0	0	0	0	0	0	0	0	1	0	0	0	1	3
2012-03-10 22:02:32	388	28.8222	3	2	0	1	0	Border Collie	2	1.94167	0	2	1	0	0	0	0	0	0	0	0	0	0	0	0	0	1	0	0	0	0	0	0	0	0	0	0	0	0	0	0	1	2
2011-01-18 12:18:07	825	25.2583	2	1	0	1	0	Border Collie	1	1.63333	0	2	1	0	0	0	0	0	0	0	0	0	0	0	0	0	0	0	0	0	0	0	0	0	1	0	0	0	0	0	0	0	2
2014-05-17 18:50:11	638	53.3	3	2	0	1	0	Belgischer Schäferhund (Tervueren)	1	11.0417	0	1	0	0	0	0	0	1	0	0	0	0	0	0	0	0	0	0	0	0	0	0	0	1	0	0	0	0	1	0	0	0	2
2013-08-22 18:28:15	256	21.6333	3	2	0	1	0	Mischling	2	1.64167	0	1	0	1	0	0	1	0	0	0	0	0	0	0	0	0	0	0	0	0	0	0	0	0	0	0	0	1	1	0	0	0	2
2011-05-13 23:46:29	690	38.8889	2	2	0	3	1	Mischling	1	5.36389	0	2	0	1	0	0	0	0	0	0	0	0	0	0	0	0	1	1	0	0	0	0	0	0	0	0	0	1	0	0	0	1	3
2011-05-14 01:04:29	874	40.7694	3	2	0	3	2	Mischling	1	2.61944	1	2	0	0	0	0	0	0	0	0	0	0	1	0	1	0	1	0	0	0	0	0	0	0	0	0	0	0	0	0	1	1	3
2011-05-14 00:14:14	874	40.7694	3	2	0	3	1	Mischling	2	4.54444	1	2	0	0	0	0	0	0	0	0	0	0	0	0	1	0	0	1	0	0	0	0	0	0	0	0	1	0	0	0	0	1	3
2011-11-07 18:09:04	299	21.8889	2	2	0	1	2	Chihuahua	2	0.580556	0	1	1	0	0	0	0	0	0	0	0	0	0	0	0	0	0	1	0	0	0	0	0	0	0	1	0	0	0	0	0	0	3
2012-03-17 15:40:25	292	22.3056	2	1	0	1	1	Mischling	1	1.87778	0	1	0	1	0	0	1	0	0	0	0	0	0	0	0	0	1	0	0	0	0	0	0	1	0	0	0	1	1	0	0	1	4
2013-01-18 14:01:10	406	31.0333	4	2	0	2	2	Border Collie	2	0.725	1	2	1	0	0	0	0	0	0	0	0	0	0	0	1	0	0	0	0	0	0	0	0	0	0	0	0	0	0	0	0	1	2
2013-01-18 13:52:25	406	31.0333	4	2	0	2	2	Australian Shepherd	2	3.83611	0	2	1	0	0	0	0	0	0	0	0	0	0	0	0	0	0	0	0	0	0	0	0	0	0	0	0	0	0	0	0	0	1
2014-02-04 21:25:16	343	66.9139	4	1	0	1	2	Deutscher Schäferhund	1	9.01389	1	2	1	0	0	0	0	0	0	0	0	0	0	0	1	0	0	0	0	0	0	0	0	0	0	0	0	0	0	0	0	1	2
2011-06-01 13:05:06	869	44.5667	2	2	0	3	1	Border Collie	1	7.05556	1	2	0	0	0	0	0	0	0	0	0	0	0	0	1	0	0	0	0	0	0	0	0	0	0	0	0	0	0	0	0	1	1
2013-04-30 21:12:50	493	28.2778	2	1	0	1	1	Mischling	1	1.20278	0	2	0	0	0	0	0	0	0	0	0	0	1	0	0	0	0	0	0	0	0	0	0	1	0	0	0	0	0	0	1	0	2
2013-01-27 23:54:20	735	48.0111	4	2	0	1	2	Bearded Collie	1	2.68611	1	2	1	0	0	0	0	0	0	0	0	0	0	0	0	0	0	0	0	0	0	0	1	1	0	0	0	0	0	0	0	0	3
2011-06-05 10:30:13	413	32.5667	2	2	0	1	0	Golden Retriever	2	7.06111	0	2	1	1	0	0	0	0	0	0	0	1	1	1	1	1	0	1	0	0	0	0	0	0	0	1	0	1	0	0	1	1	9
2012-08-10 06:26:55	118	71.9444	4	1	0	1	2	Mischling	1	6.68056	1	1	0	0	0	0	0	0	0	0	0	0	0	0	0	0	0	0	0	0	0	0	0	0	0	1	0	0	0	0	0	0	1
2013-08-16 19:07:50	629	24.8083	2	2	0	2	2	Mischling	2	2.58889	0	1	0	1	0	0	0	0	0	0	0	0	0	0	0	0	0	0	0	0	0	0	0	1	0	0	0	1	0	0	0	0	2
2011-06-23 19:24:17	104	28.0083	2	2	0	1	0	Mischling	2	3.40556	0	1	0	1	0	0	0	0	0	0	0	1	0	0	0	0	0	0	0	0	0	0	0	1	0	0	0	1	0	0	1	0	3
2012-06-19 22:04:01	891	33.9	2	2	0	2	2	Airedale Terrier	2	2.40556	1	1	0	0	1	1	0	0	0	0	1	0	0	1	0	0	0	0	0	0	1	0	0	0	0	0	0	1	0	1	1	0	5
2012-09-13 14:33:17	691	44.9722	2	2	1	1	1	Border Collie	2	1.49167	0	2	0	1	0	0	0	0	0	0	0	0	0	0	0	1	1	0	0	0	0	0	0	0	0	0	0	1	0	0	0	1	3
2011-05-10 20:28:26	793	45.1306	2	2	1	2	2	Border Collie	2	3.16944	1	2	1	0	0	0	0	0	0	0	0	0	0	0	1	0	0	0	0	0	0	0	0	0	1	0	0	0	0	0	0	1	3
2011-04-27 21:25:17	836	42.4583	3	1	1	1	1	Labrador Retriever	2	2.725	0	2	0	0	0	0	0	1	0	0	0	0	0	0	0	0	0	0	0	0	0	0	1	0	0	0	0	0	1	0	0	0	2
2011-04-10 21:56:31	250	26.2222	2	2	1	1	0	Australian Shepherd	1	2.80556	0	2	0	0	0	0	0	0	0	0	0	0	1	0	1	0	0	0	0	0	0	0	0	0	0	0	0	0	0	0	1	1	2
2011-03-13 10:07:18	153	55.3889	3	1	0	3	1	Mischling	1	5.78056	0	1	0	0	0	0	1	0	0	0	0	0	0	0	0	0	0	0	0	0	0	0	0	1	0	0	0	0	1	0	0	0	2
2014-12-23 00:27:29	224	30.1028	2	2	0	3	1	Mischling	1	20.8139	1	2	0	0	0	1	0	0	0	1	0	0	0	0	0	0	1	0	0	0	0	0	0	0	0	0	1	1	0	1	0	1	4
2012-05-20 20:19:47	749	31.9806	2	2	0	1	0	Mischling	2	4.14444	0	1	0	0	1	0	0	0	0	0	1	0	0	0	0	0	0	0	0	0	0	0	0	0	1	0	0	1	0	1	0	0	3
2012-06-20 13:25:26	898	21.5444	2	1	0	1	0	Mischling	2	1.03056	0	1	0	0	0	0	1	0	0	0	0	0	0	0	0	0	0	0	0	0	0	0	0	1	0	0	0	0	1	0	0	0	2
2011-06-06 14:05:44	48	45.1	2	2	0	2	2	Shetland Sheepdog	2	5.1	1	2	0	1	0	0	0	0	0	0	0	0	0	0	1	0	0	0	0	0	0	0	0	0	0	0	0	1	0	0	0	1	2
2011-06-06 13:57:46	48	45.1	2	2	0	2	2	Shetland Sheepdog	2	2.625	1	2	0	1	0	0	0	0	0	0	0	0	0	0	1	0	0	0	0	0	0	0	0	0	0	0	0	1	0	0	0	1	2
2012-06-23 20:14:42	382	25.5944	4	2	0	3	1	Mischling	2	1.00278	1	2	0	0	0	0	0	0	0	0	0	0	0	0	0	0	0	1	0	0	0	0	0	0	0	0	0	0	0	0	0	0	1
2013-07-04 08:16:17	441	23.1417	4	2	0	1	1	Entlebucher Sennenhund	1	0.175	0	2	0	1	1	1	0	0	0	0	0	0	0	0	0	0	0	1	0	0	0	1	0	0	0	0	0	1	0	0	0	0	5
2011-06-23 11:53:50	147	27.4056	4	1	0	1	1	Australian Shepherd	2	5.00278	1	2	0	0	0	0	0	0	0	0	0	0	0	0	1	0	0	0	0	0	0	0	0	1	0	1	0	0	0	0	0	1	3
2011-05-04 20:04:50	365	56.0083	4	2	0	3	2	Australian Shepherd	1	1.66667	1	2	1	0	0	0	0	0	0	0	0	0	1	0	1	1	0	1	0	0	0	0	1	0	0	0	0	0	0	0	1	1	6
2011-09-26 10:54:44	365	56.3417	4	2	0	2	2	Australian Shepherd	1	7.91667	1	2	1	0	0	0	0	0	0	0	0	0	0	0	1	0	1	0	0	0	0	0	1	0	0	0	0	0	0	0	0	1	4
2014-09-25 21:00:04	722	28.7361	3	2	0	2	0	Mischling	2	2.59444	1	2	0	0	0	0	1	0	0	0	0	0	0	0	0	0	0	0	0	0	0	0	0	0	0	0	0	0	1	0	0	0	1
2014-10-20 13:29:27	722	28.8056	3	2	0	2	0	Mischling	1	8.21944	0	2	0	0	0	0	1	0	0	0	0	0	0	0	0	0	0	0	0	0	0	0	0	1	0	1	0	0	1	0	0	0	3
2012-03-09 11:29:29	265	41.8389	2	2	1	2	2	Border Collie	1	2.23889	0	2	1	0	0	1	0	0	0	0	0	0	0	0	1	0	0	0	0	0	0	0	0	0	0	0	0	1	0	0	0	1	3
2014-12-20 13:22:10	845	20.7556	2	2	0	1	1	Puli	2	7.59167	0	2	0	0	0	0	0	0	0	0	0	0	0	0	0	0	0	0	0	0	0	0	0	0	0	1	0	0	0	0	0	0	1
2012-07-05 17:52:27	38	30.6861	4	2	0	1	1	Australian Shepherd	2	4.04167	0	2	0	0	0	0	0	0	0	0	0	0	0	0	0	1	0	1	0	0	1	0	0	0	0	0	0	0	0	0	0	1	3
2012-09-03 18:36:40	42	28.6222	2	2	0	1	2	Mischling	2	1.25556	0	1	0	0	0	1	1	0	0	0	1	0	0	0	0	1	0	1	0	0	0	0	0	0	0	0	0	1	1	1	0	1	5
2012-01-24 14:37:03	545	64.9694	3	1	0	1	2	Australian Kelpie	1	6.98333	1	2	1	0	0	0	0	0	0	0	0	0	0	0	0	0	0	0	0	0	0	0	1	0	0	0	0	0	0	0	0	0	2
2012-05-05 09:23:20	91	33.6944	4	2	1	1	2	Australian Shepherd	2	3.73056	0	2	0	0	0	0	0	0	0	0	0	0	1	0	0	0	0	0	0	0	0	0	0	0	0	0	0	0	0	0	1	0	1
2012-12-03 11:11:41	92	28.3583	2	1	0	1	2	Mischling	2	1.04722	0	1	0	0	0	0	0	1	0	0	0	0	0	0	0	0	0	0	0	0	0	0	0	1	0	0	0	0	1	0	0	0	2
2013-09-22 17:02:21	556	45.5306	2	1	0	3	2	Weisser Schweizer Schäferhund	2	13.1	1	2	0	0	0	0	0	0	0	0	0	0	0	0	1	0	0	0	0	0	0	0	0	0	0	0	0	0	0	0	0	1	1
2013-09-22 17:10:23	556	45.5306		1	0	3	2	Weisser Schweizer Schäferhund	2	9.97222	1	2	0	0	0	0	0	0	0	0	0	0	0	0	1	0	0	0	0	0	0	0	0	0	0	0	0	0	0	0	0	1	1
2013-09-21 12:07:49	556	45.5278	2	1	0	3	2	Mischling	1	3.11667	1	2	0	0	0	0	0	0	0	0	0	0	0	0	1	0	0	0	0	0	0	0	0	0	0	0	0	0	0	0	0	1	1
2014-02-15 09:49:17	846	28.6222	3	1	0	1	2	Labrador Retriever	2	7.80278	0	2	1	0	0	0	0	0	0	0	0	0	0	0	0	0	0	0	0	0	0	0	0	1	1	0	0	0	0	0	0	0	3
2011-04-19 14:12:37	817	24.6333	2	2	0	1	0	Australian Shepherd	1	2.10833	1	1	1	0	0	0	0	0	0	0	1	0	0	0	0	0	0	0	0	0	0	0	1	0	0	0	0	0	0	1	0	0	3
2013-07-18 09:39:34	51	41.3972	3	1	0	1	1	Mischling	1	0.825	0	1	0	0	0	0	1	0	0	0	0	0	0	0	0	0	0	0	0	0	0	0	0	1	0	1	0	0	1	0	0	0	3
2014-05-10 20:47:16	5	24.4028	2	1	0	1	1	Australian Shepherd	1	2.94167	0	2	0	0	0	0	0	0	0	0	0	0	1	0	0	1	0	1	0	0	0	0	0	0	0	0	0	0	0	0	1	1	3
2012-11-22 14:56:57	322	56.1194	3	2	0	1	1	Mischling	2	2.35278	1	2	0	0	0	0	1	0	0	0	0	0	0	0	0	0	0	0	0	0	0	0	0	0	0	0	0	0	1	0	0	0	1
2011-09-18 12:10:23	521	29.0194	3	1	0	1	0	Mischling	2	2.00556	0	2	1	0	0	1	1	0	0	0	0	0	0	0	0	0	0	0	0	0	0	0	0	0	0	1	0	1	1	0	0	0	4
2011-04-19 22:43:50	794	35.9472	4	1	0	1	0	Labrador Retriever	2	11.1139	1	2	0	0	0	0	0	0	0	0	0	0	1	0	1	0	0	0	0	0	0	0	0	0	0	0	0	0	0	0	1	1	2
2011-04-07 23:11:37	179	52.3861	3	1	0	2	1	Zwergpudel	2	9.1	1	1	0	0	0	0	1	0	0	0	0	0	0	0	0	0	0	0	0	0	0	0	0	0	0	0	1	0	1	0	0	0	2
2011-04-07 22:59:34	179	52.3861	3	1	0	2	1	Zwergpudel	2	9.1	0	1	1	0	0	0	0	0	0	0	0	0	0	1	0	0	1	1	0	0	0	0	1	0	0	0	0	0	0	0	1	1	5
2012-09-27 14:31:42	367	41.8278	4	2	0	3	2	Mastiff	1	0.902778	1	2	0	0	0	0	0	0	0	0	0	0	1	1	0	0	0	0	0	0	1	0	0	0	0	0	0	0	0	0	1	0	3
2011-09-06 21:42:53	180	28.775	4	2	0	1	0	Mischling	1	2.51389	0	2	0	0	0	1	0	0	0	0	0	0	1	0	0	0	1	0	0	0	0	0	0	0	0	0	0	1	0	0	1	1	3
2012-07-24 13:01:07	15	43.9833	4	2	0	3	2	Whippet	2	3.56389	1	1	0	0	0	0	1	0	0	0	0	0	0	0	0	0	0	0	0	0	0	0	0	0	0	0	0	0	1	0	0	0	1
2012-07-24 11:52:08	15	43.9833	4	2	0	3	2	Irish Wolfhound	1	4.56389	1	1	0	0	0	0	1	0	0	1	0	0	0	0	0	0	0	0	0	0	0	0	0	0	0	0	0	0	1	1	0	0	2
2012-07-24 11:40:56	15	43.9833	4	2	0	3	2	Irish Wolfhound	1	3.56389	1	1	0	0	0	0	1	0	0	0	0	0	0	0	0	0	0	0	0	0	0	0	0	0	0	0	0	0	1	0	0	0	1
2012-07-24 13:07:07	15	43.9833	4	2	0	3	2	Irish Wolfhound	2	6.56389	1	1	0	0	0	0	1	0	0	0	0	0	0	0	0	0	0	0	0	0	0	0	0	0	0	0	0	0	1	0	0	0	1
2012-07-23 14:58:38	15	43.9806	4	2	0	3	2	Irish Wolfhound	1	9.22778	1	1	0	0	0	0	1	0	0	0	0	0	0	0	0	0	0	0	0	0	0	0	0	0	0	0	0	0	1	0	0	0	1
2011-06-07 16:03:55	353	29.7472	2	2	1	2	1	Mops	1	12.9583	1	1	1	0	0	1	0	0	0	0	0	0	1	0	0	1	1	0	0	0	0	0	1	0	0	0	1	1	0	0	1	1	7
2011-06-07 15:48:11	353	29.7472	2	2	1	2	0	Mops	1	4.53056	0	1	0	0	0	1	0	0	0	0	0	0	1	0	0	1	1	0	0	0	0	0	0	0	0	0	0	1	0	0	1	1	4
2011-04-18 20:12:10	875	37.7278	2	2	1	3	2	Mischling	2	6.1	1	2	0	0	1	0	0	0	1	1	0	0	0	0	0	0	0	0	0	0	0	0	0	0	0	0	0	1	0	1	0	0	3
2012-04-29 22:13:46	608	47.1833	2	2	0	1	2	Border Collie	2	0.477778	0	1	1	0	0	0	0	0	0	0	0	0	0	0	0	1	1	1	0	0	0	0	1	0	0	0	0	0	0	0	0	1	5
2013-05-19 22:01:08	608	48.2389	2	2	0	1	2	Border Collie	2	0.516667	0	1	1	0	0	0	0	0	0	0	0	0	0	0	0	0	0	0	0	0	0	0	1	0	0	0	0	0	0	0	0	0	2
2014-10-25 23:01:48	782	55.9944	2	1	0	1	1	Mischling	2	2.98333	0	2	0	0	0	0	0	0	0	0	0	0	0	0	0	0	0	0	0	0	0	0	0	1	0	0	0	0	0	0	0	0	1
2014-03-10 15:31:37	370	28.5472	3	2	0	1	0	Dobermann	2	2.95556	0	2	0	0	0	0	0	0	0	0	0	0	0	0	0	1	1	1	0	0	1	0	0	0	0	0	0	0	0	0	0	1	4
2012-09-13 16:32:43	29	35.225	3	2	0	1	1	Mischling	2	5.30278	0	1	0	0	0	0	1	0	0	0	0	0	0	0	0	0	0	0	0	0	0	0	0	1	0	0	0	0	1	0	0	0	2
2013-08-26 15:59:04	696	48.1361	3	2	1	1	0	Mischling	2	3.73611	0	2	0	0	0	0	0	0	0	0	0	0	0	0	0	0	0	0	0	0	0	0	0	1	0	1	0	0	0	0	0	0	2
2011-04-20 07:03:42	442	26.3833	2	2	0	2	1	Mischling	1	5.82222	1	2	1	0	0	0	0	0	0	0	0	0	0	0	0	0	0	0	0	0	0	0	1	0	0	0	0	0	0	0	0	0	2
2015-01-05 06:41:17	442	30.0917	2	2	0	1	2	Engl. Bulldogge	2	1.76389	0	1	1	0	0	0	0	0	0	0	0	0	0	0	0	0	0	0	0	0	0	0	0	0	0	1	0	0	0	0	0	0	2
2012-11-23 19:29:27	137	59.8444	3	1	0	1	0	Border Collie	2	0.463889	0	2	0	0	0	0	0	0	0	0	0	0	0	0	0	0	0	0	0	0	1	0	0	0	0	0	0	0	0	0	0	0	1
2012-07-10 18:22:49	344	46.8139	4	2	0	2	0	Border Collie	2	12.2528	0	2	0	0	0	0	0	0	0	0	0	0	0	0	0	1	0	1	0	0	0	0	0	0	0	0	0	0	0	0	0	1	2
2011-06-20 15:11:26	461	43.1	4	1	0	1	1	Golden Retriever	2	3.37222	0	2	1	0	0	0	0	0	0	0	0	0	0	1	1	0	0	0	0	0	0	0	1	0	0	0	0	0	0	0	1	1	4
2011-06-21 14:58:36	867	71.4528	3	1	0	1	2	Border Collie	2	2.24167	0	2	0	0	0	0	0	0	0	0	0	0	1	0	1	0	1	0	0	0	0	0	0	0	0	0	0	0	0	0	1	1	3
2012-11-19 15:48:00	617	45.5111	4	1	0	2	2	Havanese	1	11.2806	1	2	0	0	0	0	0	0	0	0	0	0	0	0	0	0	0	0	0	0	0	0	0	1	0	0	0	0	0	0	0	0	1
2012-11-19 15:42:30	617	45.5111	4	1	0	2	0	Berner Sennenhund	1	3.575	1	2	0	0	0	0	0	0	0	0	0	0	0	0	0	0	0	1	0	0	0	0	0	0	0	0	0	0	0	0	0	0	1
2011-05-02 23:55:53	77	32.3861	2	1	1	2	1	Tschechischer Wolfshund	2	3.95278	1	2	0	0	0	0	0	0	0	0	0	0	0	0	0	0	1	1	0	0	0	1	0	0	0	1	0	0	0	0	0	1	4
2012-09-04 12:06:54	646	18.6667	2	2	0	3	1	Mischling	1	4.56389	1	1	0	0	0	0	0	0	0	0	0	0	0	0	0	0	0	0	0	0	0	0	0	0	0	1	0	0	0	0	0	0	1
2014-05-02 19:45:21	646	20.3278	2	2	0	3	0	Chihuahua	2	0.422222	1	1	0	0	0	1	0	0	0	0	0	0	0	0	0	0	0	0	0	0	0	0	0	0	1	0	0	1	0	0	0	0	2
2012-02-08 09:56:11	710	28.5639	2	2	0	1	0	Mudi	2	3.68056	1	2	1	0	0	0	0	1	0	0	0	0	0	0	0	0	0	0	0	0	0	0	1	0	0	0	0	0	1	0	0	0	3
2012-08-17 09:27:54	30	40.9417	2	2	1	1	2	Border Collie	2	1.79167	0	1	0	0	0	0	0	0	0	0	0	0	0	0	0	0	0	0	0	0	0	0	0	0	0	1	0	0	0	0	0	0	1
2011-04-07 10:03:08	674	29.4306	4	2	0	1	0	Flat Coated Retriever	1	2.95278	0	2	0	0	0	1	0	0	0	0	0	1	0	1	0	0	1	0	0	0	0	0	0	0	0	0	0	1	0	0	1	1	4
2013-11-04 09:58:57	356	23.8083	2	2	0	1	0	Mischling	1	5.42778	0	1	0	0	1	1	0	0	0	0	0	0	0	0	0	0	0	0	0	0	0	0	0	1	1	0	0	1	0	0	0	0	4
2013-07-08 09:19:40	251	28.8111	2	2	1	1	1	Border Collie	1	0.227778	0	1	0	0	0	0	0	0	0	0	0	0	0	0	0	0	0	0	0	0	0	0	0	1	0	0	0	0	0	0	0	0	1
2014-11-15 10:25:53	164	59.3306	4	2	1	1	0	Mischling	2	3.56944	0	1	0	0	0	0	0	0	0	0	0	0	0	0	0	0	0	0	0	0	0	0	0	1	0	0	0	0	0	0	0	0	1
2013-04-22 15:19:28	261	46.5333	3	2	0	1	0	Mischling	2	0.666667	0	1	0	1	0	0	0	0	1	0	0	0	0	0	0	0	0	0	0	0	0	0	0	0	1	0	1	1	0	1	0	0	4
2012-12-15 16:02:48	482	18.9833	2	2	1	1	0	Mischling	1	6.57222	0	1	0	1	0	0	0	0	0	0	0	0	0	0	0	0	0	1	0	0	0	0	0	0	0	0	0	1	0	0	0	0	2
2012-09-07 16:10:21	647	35.1444	3	2	0	3	2	Mischling	1	0.769444	1	2	0	0	0	0	0	0	0	0	0	0	1	0	1	0	1	1	0	0	0	1	0	0	0	0	0	0	0	0	1	1	5
2011-04-05 14:56:23	536	38.5167	3	1	0	1	2	Airedale Terrier	2	4.02778	0	1	1	0	0	0	0	0	0	0	0	0	0	0	0	0	0	0	0	0	0	0	1	0	1	0	0	0	0	0	0	0	3
2012-08-19 23:23:52	785	29.925	4	2	0	1	1	Rhodesian Ridgeback	2	2.05	0	2	0	0	0	0	0	0	0	0	0	0	0	0	1	0	0	0	0	0	0	0	0	0	0	0	0	0	0	0	0	1	1
2012-05-09 08:47:41	16	29.1472	2	2	0	1	1	Zwergpinscher	1	10.9417	0	1	0	0	0	0	1	0	0	0	0	0	0	0	0	0	0	0	0	0	0	0	0	0	0	0	0	0	1	0	0	0	1
2011-10-19 13:59:54	579	21.1889	2	2	0	2	1	Shetland Sheepdog	2	0.308333	1	2	0	0	0	1	0	0	0	0	0	0	0	0	0	0	1	1	0	0	0	0	0	0	0	0	0	1	0	0	0	1	3
2011-09-02 12:43:58	579	21.0583	2	2	0	2	0	Border Collie	2	6.62778	0	2	1	0	0	0	0	0	0	0	0	0	0	0	0	0	1	0	0	0	0	0	0	0	0	1	0	0	0	0	0	1	3
2012-05-04 14:26:45	560	26.1722	3	1	0	2	2	Mischling	2	5.34167	1	2	0	0	0	0	0	0	0	0	0	0	0	0	0	0	0	0	0	0	0	0	0	0	1	0	0	0	0	0	0	0	1
2012-05-04 14:20:53	560	26.1722	3	1	0	2	2	Magyar Vizsla	1	8.16944	1	2	0	0	0	0	0	0	0	0	0	0	1	0	0	0	0	0	0	0	0	0	0	1	1	0	0	0	0	0	1	0	3
2012-11-29 19:01:19	60	21.6417	2	2	0	2	0	Mischling	1	2.875	0	1	0	1	0	1	0	0	0	0	0	0	0	0	0	0	0	1	0	0	0	0	0	0	0	0	0	1	0	0	0	0	3
2011-09-28 10:17:37	263	29.0306	2	2	0	1	2	Flat Coated Retriever	2	1.79167	0	2	1	0	0	0	0	0	0	0	0	0	0	0	0	0	0	1	0	0	0	0	0	1	0	1	0	0	0	0	0	0	4
2013-06-10 06:35:18	657	36.8639	2	2	0	1	0	Border Collie	1	0.655556	0	1	0	0	0	0	0	0	0	0	0	0	0	0	1	1	0	0	0	0	0	1	0	0	0	0	0	0	0	0	0	1	3
2011-02-06 08:57:12	697	36.8139	2	1	0	3	2	Staffordshire Bullterrier	2	0.761111	1	2	0	0	0	0	0	0	0	0	0	0	0	0	0	0	0	0	0	0	0	0	0	1	0	0	0	0	0	0	0	0	1
2012-02-28 10:36:14	215	25.7417	2	2	1	3	1	Border Collie	2	0.675	1	1	1	0	0	0	0	0	0	0	0	0	0	0	0	1	1	0	0	0	0	0	1	0	0	0	0	0	0	0	0	1	4
2011-05-19 13:34:57	215	24.9667	2	2	0	2	1	Border Collie	2	3.375	0	2	0	0	1	0	0	0	0	0	0	0	1	0	0	0	1	0	0	0	0	0	0	0	0	0	0	1	0	0	1	1	3
2012-06-10 18:54:55	323	25.6611	3	2	0	2	0	Saluki	2	2.77778	0	2	0	0	0	0	0	0	0	0	0	0	0	0	1	0	1	1	0	0	0	0	0	0	0	0	0	0	0	0	0	1	3
2012-06-20 13:52:53	489	25.2917	2	2	0	2	0	Mischling	1	4.35556	1	1	1	0	0	0	1	0	0	0	0	0	0	0	0	0	0	0	0	0	0	0	0	0	0	0	0	0	1	0	0	0	2
2011-11-20 14:36:32	666	20.8361	2	2	0	3	2	Border Collie	1	1.66389	1	2	0	0	0	0	0	1	0	0	0	0	0	0	1	0	0	0	0	0	0	0	0	0	0	0	0	0	1	0	0	1	2
2012-03-31 16:18:03	666	21.2	2	2	0	3	2	Border Collie	2	4.54444	1	2	0	0	0	0	0	0	0	0	0	0	0	0	1	0	0	0	0	0	0	0	0	0	1	0	0	0	0	0	0	1	2
2011-11-04 14:37:40	764	50.5556	4	2	0	1	1	Mischling	1	2.95278	0	1	0	0	0	0	0	0	0	0	0	0	0	1	0	1	0	0	0	0	0	0	0	0	0	0	0	0	0	0	1	1	2
2012-07-18 22:12:45	681	38.9667	3	2	0	1	2	Dogo Argentino	1	9.29167	1	1	1	0	0	0	0	0	0	0	0	0	0	0	0	0	0	0	0	0	0	0	0	0	0	0	0	0	0	0	0	0	1
2013-06-03 19:21:32	399	23.5917	3	1	0	1	0	Labrador Retriever	2	1.50556	0	1	0	0	0	0	0	0	0	0	0	0	0	0	0	0	0	0	0	0	0	0	0	1	0	0	0	0	0	0	0	0	1
2014-02-13 20:51:42	269	39.5361	4	2	0	3	2	Mischling	2	9.77222	0	1	0	0	0	0	1	0	0	0	0	0	1	0	0	0	0	0	0	0	0	0	0	0	0	0	0	0	1	0	1	0	2
2014-02-14 06:59:54	269	39.5389	4	2	0	3	2	Australian Shepherd	2	5.65	1	2	0	0	0	0	0	1	0	0	0	0	0	0	0	0	0	0	0	0	0	0	1	1	0	0	0	0	1	0	0	0	3
2014-11-04 22:09:24	269	40.2611	4	2	0	3	1	Mischling	2	8.63611	1	1	0	0	0	0	0	0	0	0	0	0	0	0	1	0	0	0	0	0	0	0	0	0	0	1	0	0	0	0	0	1	2
2012-09-27 14:26:02	190	27.3167	4	2	0	1	0	Labrador Retriever	2	1.19444	0	2	0	0	0	0	0	0	0	0	0	0	0	0	1	0	0	0	0	0	0	0	0	0	0	0	0	0	0	0	0	1	1
2011-03-07 12:59:50	639	43.95	4	2	1	1	2	Mischling	2	0.805556	0	1	0	1	0	0	1	0	0	0	0	0	0	0	0	0	0	1	0	0	0	0	0	0	0	0	0	1	1	0	0	0	3
2014-08-22 18:35:44	241	31.9361	3	2	0	1	2	Rottweiler	1	6.03056	0	1	0	0	0	0	1	0	0	0	0	0	0	0	0	0	0	0	0	0	0	0	0	0	0	0	0	0	1	0	0	0	1
2011-11-13 04:58:07	554	28.1722	2	1	0	1	0	Mischling	2	1.03333	0	1	0	0	0	0	0	0	0	0	0	0	0	0	0	0	0	1	1	0	0	0	1	0	0	0	0	0	0	0	0	0	3
2011-04-08 21:47:58	72	38.5583	2	2	0	1	2	Flat Coated Retriever	2	4.69167	0	1	0	0	0	0	0	0	0	0	0	0	0	0	0	0	1	1	0	0	0	0	0	0	0	0	0	0	0	0	0	1	2
2014-06-14 21:38:58	490	35.6139	3	2	0	1	0	Chihuahua	2	3.36389	0	2	0	1	0	1	0	0	0	0	0	0	0	0	0	0	0	0	0	0	0	0	0	0	0	0	0	1	0	0	0	0	2
2014-06-24 08:08:11	350	61.8139	3	2	0	1	0	Australian Shepherd	1	1.99167	0	2	0	0	0	0	0	0	0	0	0	0	0	0	1	0	0	0	0	0	0	0	0	0	1	0	0	0	0	0	0	1	2
2012-03-14 16:31:47	736	42.9639	2	2	1	1	0	Border Collie	2	1.85278	0	1	1	0	0	0	0	0	0	0	0	0	0	0	0	0	0	0	0	0	0	0	0	0	1	1	0	0	0	0	0	0	3
2012-10-10 19:27:11	650	30.2861	4	2	0	1	2	Mischling	2	0.972222	0	1	0	1	0	0	0	0	0	0	0	0	0	0	0	0	0	1	0	0	0	0	0	0	0	0	0	1	0	0	0	0	2
2011-02-14 21:40:17	737	48.7667	2	1	0	3	2	Grosspudel	1	0.825	1	2	0	0	0	0	0	0	0	0	0	0	0	0	1	0	0	1	0	0	0	0	0	0	0	0	0	0	0	0	0	1	2
2011-05-12 13:53:08	737	49.0111	2	1	0	1	2	Weisser Schweizer Schäferhund	1	1.85278	1	2	0	0	0	0	0	0	0	0	0	0	0	0	1	0	0	0	0	0	0	0	0	0	0	0	0	0	0	0	0	1	1
2011-02-09 19:11:21	737	48.7528	2	1	0	3	2	Grosspudel	1	0.319444	1	2	0	0	0	0	0	0	0	0	0	0	0	0	0	1	0	0	0	0	0	0	0	0	0	0	0	0	0	0	0	1	1
2012-06-04 13:18:15	576	38.5889	3	2	1	1	0	Mischling	2	1.06944	0	1	0	0	0	0	0	0	0	0	0	0	1	0	0	0	0	1	0	0	0	0	0	0	0	0	0	0	0	0	1	0	2
2011-07-03 13:24:42	475	26.2472	2	1	0	1	0	Mischling	2	6.56111	0	1	0	0	0	0	0	0	0	0	0	0	0	0	0	0	0	0	0	0	0	0	0	1	0	0	0	0	0	0	0	0	1
2011-04-15 09:03:37	883	45.7306	2	1	0	3	0	Labrador Retriever	2	8.53611	0	2	0	0	0	0	0	0	0	0	0	0	0	0	1	0	1	1	0	0	0	1	0	0	0	0	0	0	0	0	0	1	4
2011-04-15 09:10:11	883	45.7306	2	1	0	3	0	Labrador Retriever	1	5.79722	1	2	0	0	0	0	0	0	0	0	0	0	0	0	1	0	1	1	0	0	0	0	0	0	0	0	0	0	0	0	0	1	3
2011-04-15 09:18:54	883	45.7306	2	1	0	3	2	Labrador Retriever	1	1.425	1	2	0	0	0	0	0	1	0	0	0	0	0	0	1	0	1	1	0	0	0	1	0	0	0	0	0	0	1	0	0	1	5
2011-05-06 11:14:16	138	52.5083	3	2	1	3	2	Griffon	1	4.35556	0	1	0	0	0	0	0	0	0	0	0	0	0	0	0	0	0	0	0	0	0	0	1	1	0	0	0	0	0	0	0	0	2
2012-08-30 12:59:12	225	47.4861	3	2	0	2	2	Border Collie	1	1.58333	1	2	0	1	0	0	0	0	0	0	0	0	0	0	0	0	0	1	0	0	0	0	0	0	0	0	0	1	0	0	0	0	2
2012-06-20 12:16:07	282	25.125	2	1	0	1	1	Australian Shepherd	2	2.2	0	1	0	1	0	0	0	0	0	0	0	0	0	1	1	0	0	1	1	0	0	0	0	0	0	0	0	1	0	0	1	1	5
2011-09-17 11:30:06	454	24.8833	2	2	0	1	0	Flat Coated Retriever	2	2.24167	0	2	0	0	0	0	0	0	0	0	0	0	1	0	1	0	0	0	0	0	0	0	0	0	0	0	0	0	0	0	1	1	2
2011-04-30 21:07:51	569	37.1889	4	2	0	1	1	Kleinpudel	1	8.14444	0	1	0	0	1	0	0	0	0	0	0	0	0	0	0	0	0	0	0	0	0	0	0	0	0	0	1	1	0	0	0	0	2
2012-05-16 17:40:09	618	38.8861	4	2	0	1	0	Border Collie	1	0.394444	0	2	0	0	0	0	0	0	0	0	0	0	0	0	0	1	0	1	0	0	0	0	0	0	0	0	0	0	0	0	0	1	2
2011-06-30 14:36:10	181	25.1833	2	2	0	1	0	Österreichischer Pinscher	2	2.20556	0	2	0	0	0	0	0	0	0	0	0	0	0	0	0	0	0	0	0	0	0	0	0	0	0	1	0	0	0	0	0	0	1
2012-04-17 13:32:48	121	29.1556	3	2	0	3	0	Mops	1	3.75278	0	2	0	0	0	0	1	0	0	0	0	0	0	0	0	0	0	0	0	0	0	0	0	0	0	0	0	0	1	0	0	0	1
2014-04-09 18:46:51	455	53.0944	2	1	0	1	0	Mischling	2		0	2	0	0	0	1	1	0	1	0	1	0	0	0	0	0	1	0	0	0	0	0	0	0	0	0	0	1	1	1	0	1	5
2012-09-05 13:34:26	467	35.375	4	2	1	2	2	Niederländischer Shapendoes	1	2.38611	1	2	0	0	0	0	0	0	0	0	0	0	1	0	0	1	0	0	0	0	0	1	0	0	0	0	0	0	0	0	1	1	3
2012-12-04 17:52:19	172	33.2194	4	2	0	1	2	Border Collie	1	10.925	1	1	0	0	0	0	0	0	0	0	0	0	0	0	0	0	1	0	0	0	0	0	0	0	0	0	0	0	0	0	0	1	1
2011-05-30 09:07:07	450	38.2333	4	2	1	1	0	Golden Retriever	2	4.2	0	2	0	0	0	0	0	0	0	0	0	0	1	1	0	1	0	0	0	0	0	0	0	0	0	0	0	0	0	0	1	1	3
2012-10-18 09:39:31	628	38.7861	3	2	0	3	0	Border Collie	2	3.26389	1	2	0	1	0	0	0	0	0	0	0	0	0	0	0	0	0	1	0	0	0	0	0	0	0	0	0	1	0	0	0	0	2
2011-03-23 13:25:22	429	46.1556	4	2	0	1	2	Mischling	2	4.37778	0	1	0	0	0	0	1	0	0	0	0	0	0	0	0	0	0	0	0	0	0	0	0	0	0	0	0	0	1	0	0	0	1
2012-11-10 18:21:07	500	71.3611	2	2	0	2	2	Border Collie	2	1.90556	1	2	1	0	0	0	0	0	0	0	0	0	0	0	0	0	0	0	0	0	0	0	0	0	0	0	0	0	0	0	0	0	1
2012-01-31 10:32:26	913	71.3667	3	1	0	2	2	Border Collie	2	11.0361	0	2	0	0	0	0	0	0	0	0	0	0	0	0	1	0	0	0	0	0	0	0	0	0	0	0	0	0	0	0	0	1	1
2012-11-02 21:16:40	675	18.1194	2	2	0	1	1	Border Collie	2	1.49722	0	2	0	0	0	1	0	0	0	0	0	0	1	0	1	0	1	0	0	0	0	1	0	0	0	0	0	1	0	0	1	1	5
2011-05-28 18:25:27	783	37.5	3	2	0	2	2	Mischling	1	2.20833	1	2	0	0	0	0	0	0	0	0	0	0	0	0	1	0	0	0	0	0	0	0	0	0	0	0	0	0	0	0	0	1	1
2012-06-19 15:27:18	293	25.2139	2	1	0	1	2	French Bulldog	2	0.675	1	1	0	0	0	0	0	0	0	0	0	0	0	0	0	0	0	0	0	0	0	0	0	1	0	0	0	0	0	0	0	0	1
2014-07-24 13:13:33	300	56.0722	3	2	0	1	2	Border Collie	2	2.36111	0	2	0	0	0	0	0	0	0	0	0	0	0	0	0	1	1	0	0	0	0	1	0	0	0	0	0	0	0	0	0	1	3
2011-11-18 10:00:54	826	40.2167	3	2	0	3	2	Shetland Sheepdog	1	7.84722	1	2	1	0	0	0	0	1	1	0	0	0	0	0	0	0	0	1	0	0	0	0	0	0	0	0	0	0	1	1	0	0	4
2011-11-18 09:55:22	826	40.2167	3	2	0	3	2	Kroatischer Schäferhund	1	0.944444	1	2	1	0	0	0	0	1	1	0	0	0	0	0	1	0	0	1	0	0	0	0	0	0	0	0	0	0	1	1	0	1	5
2011-06-11 19:45:01	389	30.9389	4	2	0	1	2	Mischling	1	3.05833	0	2	1	0	0	0	0	0	0	0	0	0	0	0	0	0	0	1	0	0	0	0	0	0	0	0	0	0	0	0	0	0	2
2012-06-08 11:38:15	692	65.7611	4	2	0	1	0	Belgischer Schäferhund (Groenendael)	2	7.53611	0	1	0	0	0	0	0	0	0	0	0	0	0	0	0	0	0	0	0	0	0	0	0	0	0	1	0	0	0	0	0	0	1
2011-07-16 20:50:26	738	42.4722	3	2	1	1	2	Labrador Retriever	1	1.15833	0	1	0	0	0	0	0	0	0	0	0	0	0	0	1	0	0	0	0	0	0	0	0	0	0	0	0	0	0	0	0	1	1
2012-11-09 16:10:09	849	42.0806	2	2	1	3	2	Border Collie	1	11.1306	1	1	1	0	0	0	0	0	0	0	0	0	0	0	1	0	0	0	0	0	0	0	0	0	0	0	0	0	0	0	0	1	2
2011-09-08 10:52:00	739	33.6861	2	2	0	1	2	Border Collie	1	2.56667	0	2	1	0	0	0	0	0	0	0	0	0	1	0	1	0	0	0	0	0	0	0	0	0	0	0	0	0	0	0	1	1	3
2012-12-29 10:33:00	769	21.8278	4	2	0	1	1	Labrador Retriever	1	0.588889	0	1	1	0	0	0	0	0	0	0	0	0	0	0	0	0	0	1	0	0	0	0	1	0	0	0	0	0	0	0	0	0	3
2013-08-09 12:05:26	667	27.4028	3	2	0	1	1	Mischling	2	5.20833	0	2	0	0	0	0	1	0	0	0	0	0	0	0	0	0	1	0	0	0	0	0	0	0	0	0	0	0	1	0	0	1	2
2013-11-29 10:07:59	900	61.9472	4	2	0	1	1	Kleiner Münsterländer	1		0	1	0	0	0	0	0	0	0	0	0	0	0	0	0	1	0	0	0	0	0	0	0	0	0	0	0	0	0	0	0	1	1
2012-06-28 15:36:05	226	20.0306	2	2	1	1	2	Labrador Retriever	2	4.54722	0	1	0	0	0	0	0	0	0	0	0	0	0	0	0	0	0	0	0	0	0	0	0	1	0	0	0	0	0	0	0	0	1
2011-04-07 09:57:18	434	27.3389	2	2	0	1	0	Cairn Terrier	1	4.80833	1	1	1	0	0	0	0	0	0	0	0	0	0	0	0	0	0	0	0	0	0	0	0	0	0	0	0	0	0	0	0	0	1
2012-05-04 15:25:26	599	39.1306	4	2	1	1	2	Parson Russel Terrier	2	0.972222	0	1	0	0	0	1	0	0	0	0	0	0	0	0	0	0	0	0	0	0	0	0	0	0	0	0	0	1	0	0	0	0	1
2012-05-04 16:19:08	310	33.3278	4	2	1	1	0	Staffordshire Bullterrier	1	2.39444	0	1	0	1	0	1	1	0	0	0	0	0	0	0	0	0	0	0	0	0	0	0	0	0	0	0	0	1	1	0	0	0	3
2011-12-28 13:33:01	155	20.4528	2	2	0	2	1	Border Collie	2	1.64167	1	2	1	0	0	0	0	0	0	0	0	0	0	0	1	0	0	0	0	0	0	0	0	0	0	0	0	0	0	0	0	1	2
2014-09-19 18:02:51	233	26.7167	3	2	0	2	0	Mischling	2	3.76944	1	1	0	0	0	0	1	0	0	0	0	0	0	0	0	0	0	0	0	0	0	0	0	0	0	0	0	0	1	0	0	0	1
2011-02-24 13:11:53	129	28.9056	4	2	0	2	2	Weisser Schweizer Schäferhund	2	4.92778	1	2	0	1	0	0	0	0	0	0	0	0	0	0	1	0	1	1	0	0	0	0	0	0	0	0	0	1	0	0	0	1	4
2012-05-04 13:24:33	395	34.7722	3	2	0	1	1	Mischling	2	4.99722	0	1	0	0	0	0	1	0	0	0	0	0	0	0	0	0	1	0	0	0	0	0	0	1	0	0	0	0	1	0	0	1	3
2013-06-11 15:25:50	217	23.6139	2	2	0	3	1	Mischling	1	2.40556	1	2	0	0	0	0	1	0	0	0	0	0	0	0	0	0	0	0	0	0	0	0	0	1	0	0	0	0	1	0	0	0	2
2014-02-06 11:49:33	886	25.0806	2	2	0	2	2	Mischling	2	3.68056	1	1	0	0	0	0	0	0	0	0	1	0	0	0	0	0	0	0	0	0	0	0	0	0	0	1	1	0	0	1	0	0	3
2015-01-09 10:30:11	31	53.8528	4	2	1	3	2	Mischling	2	11.7583	1	1	0	0	0	0	0	0	0	0	0	0	0	0	0	0	0	0	0	0	0	0	0	0	0	1	0	0	0	0	0	0	1
2015-01-09 10:59:56	31	53.8528	4	2	1	3	2	Labrador Retriever	1	10.7528	1	1	0	0	0	0	0	0	0	0	0	0	0	0	0	0	0	0	0	0	0	0	0	0	0	1	0	0	0	0	0	0	1
2011-03-13 23:19:44	182	53.8083	2	1	0	1	0	Parson Russel Terrier	2	1.11111	0	2	0	0	0	1	0	0	0	0	0	0	0	0	0	0	1	1	0	0	0	0	0	0	0	0	0	1	0	0	0	1	3
2012-03-31 22:07:03	411	19.65	2	2	0	1	0	Mischling	1	1.10278	0	1	0	0	0	0	0	0	0	0	1	0	1	0	0	0	1	0	0	0	0	0	0	0	0	0	0	0	0	1	1	1	3
2011-03-09 19:39:48	431	22.7611	2	2	0	2	2	Labrador Retriever	1	6.93889	0	1	0	0	0	0	0	0	0	0	0	0	0	0	0	0	0	0	0	0	0	0	0	1	0	0	0	0	0	0	0	0	1
2012-09-08 08:03:09	760	26.6972	2	1	0	1	2	Mischling	2	3.59167	0	2	0	0	0	1	0	0	0	0	0	0	0	0	1	0	1	0	0	0	0	0	0	0	0	0	0	1	0	0	0	1	3
2011-04-27 22:07:44	203	25.3361	3	2	0	1	1	Australian Kelpie	2	1.13611	0	2	0	0	0	0	0	0	0	0	0	0	0	0	1	0	1	0	0	0	0	0	0	0	0	0	0	0	0	0	0	1	2
2011-04-12 00:28:04	93	32.95	3	1	0	1	2	Havanese	2	1.83889	0	1	0	0	0	0	0	0	0	0	0	0	1	0	0	0	0	0	0	0	0	0	0	0	0	0	1	0	0	0	1	0	2
2012-09-06 10:04:46	725	48.6806	4	1	0	1	2	Weimaraner	1	0.233333	0	1	0	0	0	0	0	0	0	0	0	0	1	0	0	0	0	0	0	0	0	0	1	0	0	0	0	0	0	0	1	0	2
2012-09-04 17:57:58	910	48.3667	4	2	1	1	0	Border Collie	2	2.09722	0	2	0	0	0	0	0	0	0	0	0	0	0	0	0	1	0	0	0	0	0	0	0	0	0	0	0	0	0	0	0	1	1
2014-01-07 12:43:18	570	41.6639	2	2	0	2	0	Labrador Retriever	1	4.19167	1	1	0	0	0	0	0	0	0	0	0	0	0	0	0	0	0	0	0	0	0	0	0	0	0	0	1	0	0	0	0	0	1
2014-12-17 18:30:26	377	64.3167	3	2	0	1	0	Mischling	2	2.20833	0	1	0	0	0	0	1	0	0	0	0	0	0	0	0	0	0	0	0	0	0	0	0	1	0	0	0	0	1	0	0	0	2
2012-11-05 11:36:26	202	35.3444	4	1	0	3	2	Border Collie	1	1.525	1	2	0	0	0	0	0	0	0	0	0	0	0	0	1	0	0	0	0	0	0	0	0	0	0	0	0	0	0	0	0	1	1
2013-11-20 10:26:34	562	28.0722	4	2	0	1	1	Australian Kelpie	2	1.12222	0	1	0	0	0	0	0	0	0	0	0	0	1	1	0	1	1	0	0	0	0	0	0	0	0	0	0	0	0	0	1	1	4
2011-07-27 10:43:00	643	22.0583	2	1	0	1	0	Mischling	2	1.14722	0	2	0	0	0	0	0	0	0	0	0	0	0	0	0	0	0	0	0	0	0	0	1	0	0	0	0	0	0	0	0	0	1
2011-04-19 12:41:56	275	24.3167	2	1	0	2	0	Mischling	1	3.71667	0	1	0	0	0	0	0	0	0	0	0	0	0	0	0	0	0	0	0	0	0	0	0	1	1	0	0	0	0	0	0	0	2
2014-12-15 19:42:01	806	30.3306	3	2	0	1	0	Border Collie	1	1.46389	0	2	0	0	0	0	0	0	0	0	0	0	1	0	0	0	0	0	0	0	0	0	0	0	1	0	0	0	0	0	1	0	2
2012-07-19 10:05:30	333	53.0444	3	1	1	2	2	Border Collie	2	11.3056	0	2	0	0	0	0	0	0	0	0	0	0	0	0	1	0	0	0	0	0	0	0	0	0	0	0	0	0	0	0	0	1	1
2012-06-19 18:32:02	619	32.8639	2	2	1	1	0	Dobermann	2	9.07222	0	2	0	0	0	0	0	0	0	0	0	0	0	0	0	0	0	0	0	0	0	0	0	0	1	0	0	0	0	0	0	0	1
2013-07-18 14:57:38	483	47.5306	4	2	0	3	2	Deutscher Boxer	2	6.30278	1	1	0	0	0	0	0	0	0	0	0	0	0	0	0	0	0	0	0	0	0	0	0	0	1	0	0	0	0	0	0	0	1
2013-07-18 14:45:54	483	47.5306	4	2	0	3	2	Deutscher Boxer	2	4.19167	1	1	0	0	0	0	0	0	0	0	0	0	0	0	0	0	0	0	0	0	0	0	0	0	1	0	0	0	0	0	0	0	1
2014-04-02 18:58:13	537	28.3889	4	2	0	1	1	Australian Shepherd	2	1.51389	0	1	0	0	0	0	0	0	0	0	0	0	0	0	0	0	0	0	0	0	0	0	0	0	1	0	0	0	0	0	0	0	1
2014-04-05 21:34:00	585	44.1056	4	1	0	1	2	Mischling	2	2.06944	0	2	0	0	0	0	1	0	0	0	0	0	0	0	0	0	0	0	0	0	0	0	0	0	1	0	0	0	1	0	0	0	2
2012-06-01 15:16:01	620	39.725	4	2	1	1	2	Mischling	2	0.833333	0	1	0	0	0	0	1	0	0	0	0	0	0	0	0	0	0	0	0	0	0	0	0	0	0	0	0	0	1	0	0	0	1
2011-03-04 17:25:29	740	23.55	2	2	1	2	2	Shar-pei	1	2.63333	1	1	0	0	0	0	0	0	0	0	0	0	1	0	0	0	0	1	0	0	0	0	0	0	0	0	0	0	0	0	1	0	2
2013-08-14 12:49:36	36	56.4444	4	1	0	1	0	Kleiner Münsterländer	1	6.36944	0	2	0	0	0	1	0	0	0	0	0	0	0	0	0	1	1	0	0	0	0	0	0	0	0	0	0	1	0	0	0	1	3
2012-07-10 18:56:34	795	22.8528	3	2	0	1	0	Border Collie	2	1.67778	0	1	1	1	0	0	0	0	0	0	0	0	0	0	0	0	1	0	0	0	0	0	0	0	0	0	0	1	0	0	0	1	3
2012-09-04 15:40:08	459	52.5472	3	2	0	2	1	Deutscher Schäferhund	1	0.925	1	1	0	0	0	0	0	0	0	0	0	0	0	0	0	0	0	0	0	0	0	0	0	1	0	0	0	0	0	0	0	0	1
2014-01-24 08:54:51	827	55.575	2	1	0	1	1	Springer Spaniel	2	6.65833	0	2	0	0	0	0	1	0	0	0	0	0	0	0	0	0	0	0	0	0	0	0	0	1	0	0	0	0	1	0	0	0	2
2012-09-09 11:04:01	37	72.6889	3	2	1	1	1	Gordon Setter	1	4.43889	0	1	0	0	0	0	0	0	0	0	0	0	0	0	0	0	0	0	0	0	0	0	0	0	0	1	0	0	0	0	0	0	1
2014-05-29 09:08:07	850	27.2278	2	2	0	1	0	Labrador Retriever	2	6.36389	0	1	0	1	0	0	0	0	0	0	0	0	1	1	0	0	0	0	0	0	0	0	0	0	0	0	0	1	0	0	1	0	3
2014-11-19 21:41:19	771	33.7028	2	2	0	1	2	Mischling	1		0	1	0	0	0	0	0	0	0	0	0	0	0	0	0	0	0	0	0	0	0	0	0	1	0	0	0	0	0	0	0	0	1
2013-10-04 13:34:50	40	30.9056	3	1	0	1	2	West Highland White Terrier	2	1.35556	1	1	0	0	0	0	0	0	0	0	0	0	0	0	0	0	0	1	0	0	1	0	0	0	0	0	0	0	0	0	0	0	2
2011-07-20 20:24:22	709	49.2722	3	2	0	1	2	Working Kelpie	1	2.33056	1	2	0	1	0	0	0	0	0	0	0	0	0	0	1	0	0	0	0	0	0	0	0	0	0	0	0	1	0	0	0	1	2
2011-01-31 16:14:38	456	48.5056	3	2	0	2	1	Golden Retriever	2	7.24444	0	2	0	0	0	0	0	0	0	0	0	0	0	0	1	0	0	0	0	0	0	0	0	0	0	0	0	0	0	0	0	1	1
2012-08-30 10:08:57	468	20.1278	2	2	0	1	0	Border Collie	2	1.66667	0	2	0	0	0	0	0	0	0	0	0	0	0	1	0	1	1	1	0	0	0	0	0	0	0	0	0	0	0	0	1	1	4
2011-11-02 19:59:35	324	43.4917	2	2	1	2	2	Deutscher Boxer	2	0.947222	1	2	1	0	0	1	0	0	0	0	0	0	1	0	1	1	1	0	0	0	0	0	0	0	0	0	0	1	0	0	1	1	6
2013-07-06 14:28:21	505	22.925	2	2	0	2	0	Australian Shepherd	2	1.08889	1	2	0	0	0	0	0	0	0	0	0	0	0	0	0	0	1	0	0	0	0	0	0	0	0	0	0	0	0	0	0	1	1
2012-07-14 18:19:39	668	29.1	2	1	1	3	0	Deutscher Schäferhund	2	8.20556	1	2	0	0	0	0	0	0	0	0	0	0	0	0	1	0	0	0	0	0	0	0	0	0	0	0	0	0	0	0	0	1	1
2012-07-14 18:04:16	668	29.1	2	1	1	3	0	Mischling	2	5.53611	1	2	0	0	0	0	1	0	0	0	0	0	0	0	1	0	0	0	0	0	0	0	0	0	0	0	0	0	1	0	0	1	2
2012-07-14 18:11:59	668	29.1	2	1	1	3	0	Mischling	1	8.61944	0	2	0	0	0	0	1	0	0	0	0	0	0	0	0	0	0	0	0	0	0	0	0	1	0	0	0	0	1	0	0	0	2
2012-10-30 03:13:01	443	28.125	3	2	0	1	0	Beagle	2	4.13333	0	2	0	0	0	0	0	0	0	0	0	0	0	0	0	0	0	0	0	0	0	0	0	1	0	0	0	0	0	0	0	0	1
2012-09-05 19:01:05	309	50.1389	2	2	0	1	1	Mischling	1	2.84444	0	2	0	0	0	0	1	0	0	0	0	0	0	0	0	0	0	0	0	0	0	0	0	0	0	0	0	0	1	0	0	0	1
2011-02-07 23:22:48	183	61.0667	3	1	0	1	1	Entlebucher Sennenhund	1	2.36389	0	1	0	0	0	1	0	0	0	0	0	0	0	0	0	1	0	0	0	0	1	0	0	1	0	0	0	1	0	0	0	1	4
2012-05-04 13:32:44	917	32.5556	4	1	0	1	0	Mops	2	1.43889	0	1	0	1	1	1	0	0	0	0	0	0	0	0	0	0	0	1	0	0	0	0	0	0	0	0	0	1	0	0	0	0	4
2014-12-08 17:36:58	555	29.0389	4	2	0	2	2	Australian Kelpie	1	1.52222	1	2	0	1	0	1	0	0	0	0	0	0	0	0	1	0	1	0	0	0	0	0	0	0	0	0	0	1	0	0	0	1	4
2011-04-07 11:38:12	130	43.5222	2	2	0	3	2	Lhasa Apso	1	0.305556	1	1	1	0	0	0	0	1	0	0	0	0	0	0	0	0	0	0	0	0	0	0	0	0	0	0	0	0	1	0	0	0	2
2011-04-07 11:31:49	130	43.5222	2	2	0	3	2	Lhasa Apso	1	7.75278	1	1	1	0	0	0	0	1	0	0	0	0	0	0	0	0	0	0	0	0	0	0	0	0	0	0	0	0	1	0	0	0	2
2012-05-08 22:39:48	640	46.8194	4	1	1	1	2	Mischling	2	1.98889	0	1	1	0	0	0	0	0	0	0	0	0	0	0	0	0	0	0	0	0	0	0	0	0	0	0	0	0	0	0	0	0	1
2011-06-17 13:22:13	847	30.1917	3	2	0	3	2	Pumi	2	5.28333	0	2	0	0	0	0	0	0	0	0	0	0	0	0	0	0	0	0	0	0	0	0	0	0	0	1	0	0	0	0	0	0	1
2011-06-17 13:14:55	847	30.1917	3	2	0	3	1	Mischling	2	9.77222	1	2	0	0	0	0	1	0	0	0	0	0	0	0	0	0	0	0	0	0	0	0	0	0	0	0	0	0	1	0	0	0	1
2011-06-17 13:06:59	847	30.1917	3	2	0	3	2	Shetland Sheepdog	1	3.51389	1	2	0	0	0	0	0	0	0	0	0	0	1	0	1	0	1	0	0	0	0	0	0	0	0	0	0	0	0	0	1	1	3
2013-05-06 10:14:05	184	49.3167	2	1	0	2	1	Mischling	1	1.09722	1	1	0	0	0	0	1	0	0	0	0	0	0	0	0	0	0	0	0	0	0	0	0	0	0	1	1	0	1	0	0	0	3
2012-11-07 15:21:14	522	72.85	2	2	0	1	0	Australian Shepherd	1	2.35833	0	2	0	0	0	0	0	0	0	0	0	0	0	0	1	1	1	0	0	0	0	0	0	0	0	0	0	0	0	0	0	1	3
2012-09-13 07:06:31	609	49.7667	4	1	0	1	0	West Highland White Terrier	1	3.75278	0	1	0	1	0	1	0	0	0	0	0	0	0	0	0	0	0	1	0	0	0	0	0	0	0	0	0	1	0	0	0	0	3
2014-11-26 12:45:23	119	24.4583	2	2	0	1	0	Mittelspitz	2	2.65	0	2	0	0	0	0	0	0	0	0	0	0	0	0	0	0	0	0	0	0	0	0	0	1	0	0	0	0	0	0	0	0	1
2012-05-08 11:14:57	496	24.3139	2	2	0	1	0	Mischling	1	2.83333	0	2	0	0	0	0	1	0	0	0	0	0	0	0	0	0	0	0	0	0	0	0	0	1	0	0	0	0	1	0	0	0	2
2013-10-14 15:00:27	698	52.5417	4	1	1	3	0	Mischling	1	1.68889	1	1	0	0	0	0	1	0	0	0	0	0	0	0	0	0	0	0	0	0	0	0	0	1	0	1	0	0	1	0	0	0	3
2013-08-19 15:31:36	484	38.3111	4	1	0	1	0	Puli	2	1.00833	0	2	0	0	0	0	0	0	0	0	0	0	0	0	1	1	1	0	0	0	1	1	0	0	0	0	0	0	0	0	0	1	5
2011-05-04 17:36:05	471	29.8778	3	1	1	2	2	Mischling	2	0.9	1	2	0	0	0	0	1	0	0	0	0	0	0	0	0	0	0	0	0	0	0	0	0	1	0	0	0	0	1	0	0	0	2
2011-05-04 17:29:10	471	29.8778	3	1	1	2	2	Chinese Crested Dog	2	2.46667	1	1	1	0	0	0	0	0	0	0	0	0	1	0	0	1	0	0	0	0	0	0	0	0	0	0	0	0	0	0	1	1	3
2014-04-04 17:57:05	231	24.225	2	2	0	3	2	Beagle	1	4.88056	0	2	0	0	0	0	0	0	0	0	0	0	0	0	1	0	0	0	0	0	0	0	0	0	0	0	0	0	0	0	0	1	1
2011-11-09 16:35:19	204	40.6333	3	2	0	3	2	Border Collie	1	1.61111	1	2	1	0	0	0	0	0	0	0	0	0	0	0	0	0	0	0	0	0	0	0	0	0	0	0	0	0	0	0	0	0	1
2011-03-10 17:14:21	807	31.0139	2	2	1	1	2	Border Collie	1	1.125	0	2	1	0	0	0	0	0	0	0	0	0	0	0	0	0	0	1	0	0	0	0	0	0	1	0	0	0	0	0	0	0	3
2014-05-27 11:50:42	571	30.9528	2	2	0	1	0	Mischling	2	10.9833	0	1	0	0	0	0	0	0	0	0	0	0	0	0	0	0	0	0	0	0	0	0	0	1	0	0	0	0	0	0	0	0	1
2013-08-21 10:29:30	73	30.4972	4	2	0	1	1	French Bulldog	2	1.28333	0	1	1	0	0	0	0	0	0	0	0	0	0	0	0	0	0	0	0	0	0	0	0	0	0	0	0	0	0	0	0	0	1
2012-05-07 13:14:45	457	32.3	2	2	1	1	1	Belgischer Schäferhund (Malinois)	2	1.36944	0	2	0	0	0	0	0	0	0	0	0	0	1	0	0	1	1	0	0	0	0	0	0	0	0	0	0	0	0	0	1	1	3
2014-12-15 08:42:34	876	48.2528	2	2	0	3	2	Golden Retriever	2	8.53333	1	2	0	0	0	0	0	0	0	0	0	0	1	0	1	0	0	0	0	0	0	0	0	0	0	0	0	0	0	0	1	1	2
2013-03-20 13:18:05	741	41.875	3	2	1	2	2	Landseer	2	1.99167	1	2	0	0	0	0	0	0	0	0	0	1	0	0	0	0	0	0	0	0	0	0	0	0	0	1	0	0	0	0	1	0	2
2013-03-20 13:10:55	741	41.875	3	2	1	2	2	Tibetan Terrier	1	4.86944	1	2	0	0	0	0	0	0	0	0	0	0	1	0	1	0	0	1	0	0	0	0	0	0	0	0	0	0	0	0	1	1	3
2011-04-29 13:24:46	52	43.3278	2	1	1	3	1	West Highland White Terrier	2	6.33889	1	1	0	0	0	0	0	0	0	0	0	0	0	0	0	1	0	0	0	0	1	1	0	0	0	0	0	0	0	0	0	1	3
2012-07-26 11:55:09	497	28.5917	4	2	0	1	0	Border Terrier	2	8.64722	0	1	1	0	0	0	0	0	0	0	0	0	0	0	0	0	0	0	0	0	0	0	0	0	0	0	0	0	0	0	0	0	1
2011-12-08 20:47:30	523	29.2722	4	2	0	1	1	Mischling	2	1.18611	0	2	0	0	0	1	0	0	0	0	0	0	0	1	0	1	0	1	0	0	0	0	0	1	0	0	0	1	0	0	1	1	5
2012-06-19 21:26:58	494	19.8194	2	2	0	2	1	Shetland Sheepdog	1	6.13889	1	2	1	0	0	0	0	1	0	0	0	0	0	0	1	0	0	0	0	0	0	0	0	0	0	0	0	0	1	0	0	1	3
2014-07-15 18:29:25	513	35.1083	3	2	0	2	0	Mischling	1	6.90833	0	1	0	0	0	0	0	0	0	0	0	0	0	0	0	0	0	0	0	0	0	0	0	1	0	0	0	0	0	0	0	0	1
2012-09-04 07:17:19	205	46.9194	4	2	0	2	1	Mischling	2	0.675	1	1	0	0	0	0	1	0	0	0	0	0	0	0	0	0	0	0	0	0	0	0	0	0	0	0	1	0	1	0	0	0	2
2013-04-25 17:31:27	789	20.3083	4	1	0	3	1	Border Collie	1	0.819444	1	2	0	0	0	0	0	0	0	0	0	0	0	0	1	0	0	0	0	0	0	0	1	0	0	0	0	0	0	0	0	1	2
2013-04-13 11:28:38	742	34.8528	4	2	0	1	0	Mischling	1	1.28333	0	1	0	0	0	0	1	0	0	0	0	0	0	0	0	0	0	0	0	0	0	0	0	0	0	0	0	0	1	0	0	0	1
2013-02-20 00:07:00	325	50.5111	3	2	0	3	1	Border Collie	2	0.247222	1	2	1	0	0	0	0	0	0	0	0	0	0	0	1	1	0	1	0	0	0	0	0	0	0	0	0	0	0	0	0	1	4
2012-01-24 09:47:37	390	64.6778	3	1	0	1	2	Border Collie	2	10.5778	1	1	1	0	0	0	0	0	0	0	0	0	0	0	0	1	0	0	0	0	0	0	0	0	0	0	0	0	0	0	0	1	2
2012-02-21 12:11:08	206	32.5722	4	1	0	1	0	Australian Shepherd	2	0.533333	0	2	0	0	0	0	1	0	0	1	0	1	0	1	1	1	1	0	0	0	0	0	0	0	0	0	0	0	1	1	1	1	7
2012-06-21 16:17:14	703	33.7083	2	2	0	1	1	Mischling	2	2.97222	0	1	0	0	0	0	0	0	0	0	0	0	0	0	0	0	0	0	0	0	0	0	0	1	0	0	0	0	0	0	0	0	1
2012-09-26 16:22:26	168	30.7361	4	1	0	1	1	Mischling	2	1.73611	0	2	0	0	0	0	0	0	0	0	0	0	1	0	0	0	1	0	0	0	0	0	0	0	0	0	0	0	0	0	1	1	2
2011-11-16 12:58:17	577	27.9444	2	2	0	2	1	Border Collie	1	0.536111	1	1	1	0	0	0	0	0	0	0	0	0	0	0	1	0	0	0	0	0	0	0	0	0	0	0	0	0	0	0	0	1	2
2014-04-30 13:33:12	242	20.9222	2	2	1	1	0	Shetland Sheepdog	2	0.911111	0	2	0	1	1	1	0	0	0	0	0	0	0	1	1	1	0	0	0	0	0	0	0	0	0	0	0	1	0	0	1	1	6
2014-02-18 09:44:21	750	33.2139	3	2	0	2	0	Chihuahua	1	2.81111	0	1	1	0	1	0	0	0	0	0	0	0	0	0	0	0	0	0	0	0	1	1	0	0	0	0	0	1	0	0	0	0	4
2012-07-26 10:10:57	903	60.1222	2	1	0	1	2	Mischling	1	8.83611	0	1	0	0	0	0	0	0	0	0	0	0	0	0	0	0	0	0	0	0	0	0	0	1	0	0	0	0	0	0	0	0	1
2013-10-05 14:45:08	524	65.8972	4	2	1	2	1	Hovawart	2	1.86111	1	2	1	0	0	0	0	0	0	0	0	0	0	0	0	0	0	0	0	0	0	0	1	0	0	0	0	0	0	0	0	0	2
2012-08-21 13:18:33	156	24.3889	4	2	0	1	0	Mischling	1	0.980556	0	2	0	0	0	0	0	0	0	0	0	0	0	0	0	0	0	0	0	0	0	0	0	1	0	1	0	0	0	0	0	0	2
2011-02-22 13:22:33	173	60.3083	3	1	0	1	1	Border Collie	1	2.10556	0	2	0	0	0	0	0	0	0	0	0	0	0	0	0	0	0	0	0	0	0	0	0	1	0	0	0	0	0	0	0	0	1
2011-12-01 14:51:59	373	27.8639	3	2	0	1	1	Mischling	1	5.90278	1	1	0	0	0	0	1	0	0	0	0	0	1	0	0	0	0	0	0	0	0	0	0	0	0	0	1	0	1	0	1	0	3
2011-02-17 20:46:16	743	24.4028	3	1	0	1	0	Weisser Schweizer Schäferhund	1	0.688889	0	2	0	0	0	0	0	1	0	0	0	0	0	0	0	0	0	0	0	0	0	0	0	1	0	0	0	0	1	0	0	0	2
2012-06-19 19:32:10	8	19.4556	2	2	1	3	1	Dackel	1	1.07222	0	1	0	0	0	1	0	0	0	0	0	0	0	0	0	0	0	0	0	0	0	0	0	0	1	0	0	1	0	0	0	0	2
2011-05-09 20:37:06	866	47.2556	3	2	1	2	0	Border Collie	1	8.26667	0	1	0	0	0	0	0	0	0	0	0	0	0	0	0	0	0	0	0	0	0	0	1	0	0	0	0	0	0	0	0	0	1
2012-12-04 22:39:10	856	23.1056	2	2	0	2	0	Berger des Pyrenees	2	12.0917	0	1	0	0	0	0	0	0	0	0	0	0	0	0	0	0	1	0	0	0	0	0	0	0	0	1	0	0	0	0	0	1	2
2013-06-20 12:41:27	800	21.8639	3	1	0	1	2	Border Collie	2	1.20278	0	2	1	0	0	0	0	1	0	0	0	0	0	0	0	0	0	1	0	0	0	0	0	0	1	1	0	0	1	0	0	0	5
2012-04-08 18:29:32	207	24.6583	4	2	0	2	0	Border Collie	2	0.438889	1	2	1	0	0	0	0	1	0	0	0	0	0	0	1	0	0	0	0	0	0	0	0	0	0	0	0	0	1	0	0	1	3
2013-03-17 17:24:16	65	27.6806	2	1	0	1	0	Whippet	2	4.4	0	2	0	0	1	1	0	1	0	0	0	0	0	1	0	1	0	1	0	0	0	0	0	0	0	0	0	1	1	0	1	1	6
2014-09-03 15:12:35	770	25.8389	4	2	0	1	1	Border Collie	1	0.383333	0	2	1	1	0	0	0	1	0	0	0	0	0	0	0	0	0	1	0	0	0	0	0	0	0	0	0	1	1	0	0	0	4
2012-07-30 20:12:26	418	26.4333	2	2	0	2	0	Mittelschnauzer	2	8.16667	0	2	1	0	0	1	0	0	0	0	0	0	0	0	0	0	0	1	0	0	0	0	0	0	0	0	0	1	0	0	0	0	3
2014-08-06 11:24:35	150	41.3222	3	2	1	2	2	Mischling	1	2.41389	1	1	1	0	0	0	1	0	0	0	0	0	0	0	0	0	0	1	0	0	0	0	0	0	0	0	0	0	1	0	0	0	3
2012-04-22 19:01:15	41	19.4444	2	2	0	1	0	Australian Shepherd	2	1.10833	0	1	0	1	0	1	0	0	0	0	0	0	0	0	0	1	1	1	0	0	0	0	0	0	0	0	0	1	0	0	0	1	5
2014-05-24 12:45:30	839	21.2056	4	1	0	1	2	Mischling	1	3.39722	0	1	0	0	0	0	0	0	0	0	0	0	0	0	0	1	0	1	0	0	0	0	0	0	0	0	0	0	0	0	0	1	2
2013-06-10 14:39:31	208	42.925	3	2	0	1	0	Mischling	1	2.44444	0	1	0	0	0	0	0	0	0	0	0	0	0	0	0	0	0	0	0	0	0	0	0	1	0	0	0	0	0	0	0	0	1
2011-01-19 16:16:45	682	29.0222	3	2	0	1	0	Border Collie	1	2.03056	0	2	0	0	0	0	0	0	0	0	0	0	1	0	1	0	0	0	0	0	0	0	0	0	1	0	0	0	0	0	1	1	3
2011-05-28 17:05:26	131	25.3167	2	2	0	1	0	Australian Shepherd	2	6.69167	0	2	0	0	0	0	0	0	0	0	0	0	0	0	0	0	1	0	0	0	0	0	0	0	0	0	0	0	0	0	0	1	1
2014-02-06 16:20:04	383	60.5583	3	2	0	2	1	Labrador Retriever	2	11.425	0	2	0	0	0	0	0	0	0	0	0	0	0	0	1	0	0	0	0	0	0	0	0	0	0	0	0	0	0	0	0	1	1
2012-04-30 12:42:31	549	42.9889	2	1	0	2	1	Border Collie	2	13.1	0	1	0	0	0	0	0	0	0	0	1	0	0	0	0	0	0	0	0	0	0	0	0	0	0	0	0	0	0	1	0	0	1
2012-04-30 11:42:41	549	42.9889	2	1	0	2	1	Border Collie	1	10.2444	1	1	0	0	0	0	1	0	0	0	0	0	0	0	0	0	0	0	0	0	0	0	0	0	0	1	0	0	1	0	0	0	2
2011-04-18 23:13:21	699	39.0194	4	2	1	1	0	Australian Shepherd	2	2.82778	0	2	1	0	0	0	0	0	0	0	0	0	0	0	0	0	0	0	0	0	0	0	0	0	0	0	0	0	0	0	0	0	1
2014-06-14 18:20:57	354	67.9306	4	2	0	1	2	Mischling	1	2.74722	0	1	0	0	0	0	1	0	0	0	0	0	0	0	0	1	1	0	0	0	1	0	0	0	0	0	0	0	1	0	0	1	4
2012-09-04 19:06:28	837	26.0889	2	1	0	1	1	Mischling	1	6.925	1	1	0	0	0	0	0	0	0	0	0	0	0	0	0	0	0	0	0	0	0	0	0	1	0	0	0	0	0	0	0	0	1
2011-11-30 08:12:28	796	49.0806	3	2	1	3	2	Border Collie	2	1.59722	1	1	0	0	0	0	0	0	0	0	0	0	0	0	0	0	0	0	0	0	0	0	0	1	0	0	0	0	0	0	0	0	1
2013-06-10 20:36:40	621	40.1417	4	2	0	2	2	Mischling	1	5.64167	0	2	0	0	0	0	0	0	0	0	0	0	0	0	0	0	0	0	0	0	0	0	0	1	0	0	0	0	0	0	0	0	1
2013-06-10 20:47:10	621	40.1417	4	2	0	2	2	Mischling	1	4.74722	1	1	0	0	0	0	1	0	0	0	0	0	0	0	0	0	0	1	0	0	0	0	0	1	0	0	0	0	1	0	0	0	3
2011-06-20 11:53:30	852	25.7528	2	2	0	1	2	Border Collie	2	2.43056	1	1	1	0	0	0	0	0	0	0	0	0	0	0	0	0	0	0	0	0	0	0	0	0	0	0	0	0	0	0	0	0	1
2012-04-13 21:18:18	218	24.6028	4	2	0	1	2	Mischling	2	2.24444	0	2	1	1	0	0	0	0	0	0	0	0	0	0	0	1	0	0	0	0	0	0	1	0	0	0	0	1	0	0	0	1	4
2012-10-30 10:08:17	151	22.4861	2	2	0	2	1	Mischling	2	4.66389	1	2	0	0	0	1	0	0	0	0	0	0	0	1	0	1	0	0	0	0	0	0	0	0	0	0	0	1	0	0	1	1	3
2012-09-04 19:33:16	622	22.0889	2	1	0	1	1	Border Collie	2	1.73611	0	1	0	0	0	0	0	0	0	0	0	0	1	1	0	0	1	0	0	0	0	0	0	0	0	0	0	0	0	0	1	1	3
2011-07-21 07:38:23	527	31.7528	2	2	0	1	0	Akita Inu	1	5.84722	0	1	0	0	0	0	0	0	0	0	0	0	0	0	0	0	0	1	0	0	0	0	0	1	0	0	0	0	0	0	0	0	2
2011-12-19 13:42:43	808	20.2778	3	1	0	2	2	Border Collie	2	1.50556	1	2	0	0	0	0	0	0	0	0	0	0	0	0	1	0	1	0	0	0	0	0	0	0	0	0	0	0	0	0	0	1	2
2014-11-25 12:18:46	652	42.975	3	2	0	3	2	Mischling	2	0.586111	1	1	0	0	0	0	1	0	0	0	0	0	0	0	0	0	0	0	0	0	0	0	0	1	0	0	0	0	1	0	0	0	2
2014-05-27 08:19:37	652	42.4806	3	2	0	2	2	Mischling	1	4.15833	0	1	0	0	0	0	1	0	0	0	0	0	0	0	0	0	0	0	0	0	0	0	0	1	0	0	0	0	1	0	0	0	2
2014-11-05 22:11:47	652	42.9194	3	2	0	3	2	Mischling	2	4.59722	0	1	0	0	0	0	0	0	0	0	0	0	0	0	0	0	0	0	0	0	0	0	0	1	0	0	0	0	0	0	0	0	1
2011-09-18 20:24:45	525	42.6889	2	2	0	2	2	Podenco	1	3.71667	1	1	0	0	0	0	1	0	0	0	0	0	0	0	0	0	0	0	0	0	0	0	0	0	0	0	0	0	1	0	0	0	1
2012-01-23 20:04:30	572	29.2389	2	2	0	2	1	Border Collie	1	0.633333	1	1	0	0	0	0	0	0	0	0	0	0	0	0	0	0	0	0	0	0	0	0	0	0	1	0	0	0	0	0	0	0	1
2014-05-23 14:45:21	405	21.0389	2	1	0	1	0	Mischling	2	6.22778	0	1	0	0	0	0	1	0	0	0	0	0	0	0	0	0	0	0	0	0	0	0	0	0	0	0	0	0	1	0	0	0	1
2012-12-04 10:51:21	892	32.0639	3	2	1	3	2	Beauceron	2	1.85833	1	2	0	0	0	0	1	0	0	0	0	0	0	0	1	1	0	0	0	0	0	0	0	1	0	1	0	0	1	0	0	1	5
2011-11-01 10:43:57	469	23.0889	4	2	0	1	0	Cavalier King Charles Spaniel	2	1.61389	0	1	0	0	0	0	0	0	0	0	0	0	1	0	0	0	0	0	0	0	0	0	0	0	0	0	0	0	0	0	1	0	1
2014-06-24 15:04:32	538	26.925	2	1	0	1	0	Mischling	2	2.78889	0	2	0	0	0	1	0	0	0	0	0	0	0	0	0	0	0	0	0	0	0	0	0	0	0	0	1	1	0	0	0	0	2
2011-06-02 17:38:48	185	20.6083	2	1	0	1	0	Australian Shepherd	2	1.075	0	2	0	0	0	0	0	0	0	0	0	0	1	0	1	1	1	0	0	0	0	0	0	0	0	0	0	0	0	0	1	1	4
2012-12-06 22:30:42	798	23.0222	2	2	0	2	0	Mischling	2	3.05	0	2	0	0	0	0	1	0	0	0	0	0	0	0	0	0	0	0	0	0	0	0	0	1	0	0	0	0	1	0	0	0	2
2013-03-08 20:37:26	811	27.9417	2	2	0	2	1	Beagle	1	10.1028	1	1	0	0	0	0	1	0	0	0	0	0	0	0	0	0	0	0	0	0	0	0	0	0	0	0	0	0	1	0	0	0	1
2011-09-20 09:28:34	563	29.3694	3	2	0	2	2	Mischling	1	6.18889	0	2	0	0	0	0	0	0	0	0	0	0	0	0	1	0	1	0	0	0	0	0	0	1	0	0	0	0	0	0	0	1	3
2012-11-13 19:13:32	435	31.9028	4	1	0	1	2	Labrador Retriever	1	6.38333	0	2	0	0	0	0	1	0	0	0	0	0	0	0	0	0	0	0	0	0	0	0	0	1	0	0	0	0	1	0	0	0	2
2011-06-24 19:50:57	751	24.6917	2	1	0	1	1	Mischling	2	1.95278	1	2	0	0	0	0	0	0	0	0	0	0	0	0	0	0	0	0	0	0	0	0	0	0	0	1	0	0	0	0	0	0	1
2011-05-06 22:17:17	227	22.8083	4	2	0	1	0	Mischling	2	3.11944	0	2	1	1	0	0	0	0	0	0	0	0	0	0	0	0	0	1	0	0	0	0	0	0	0	0	0	1	0	0	0	0	3
2012-02-24 12:36:07	78	26.8806	4	1	0	2	1	Border Collie	1	4.13889	0	2	1	0	0	0	0	0	0	0	0	0	0	1	0	0	0	1	0	0	0	0	0	0	1	0	0	0	0	0	1	0	4
2012-02-24 13:07:38	78	26.8806	4	1	0	1	0	Border Collie	2	0.827778	1	2	1	0	0	0	0	0	0	0	1	0	0	0	0	0	0	0	0	0	0	0	1	0	0	1	1	0	0	1	0	0	5
2012-10-24 13:38:34	684	29.5444	2	1	0	1	0	Australian Shepherd	2	1.86944	0	2	0	0	0	0	0	0	0	0	0	0	0	0	0	0	0	0	0	0	0	0	1	0	0	0	0	0	0	0	0	0	1
2012-09-04 11:51:43	904	22.9306	2	2	0	1	0	Mischling	2	4.31111	0	2	1	0	0	0	1	0	0	0	0	0	0	0	0	0	0	0	0	0	0	0	0	0	1	0	0	0	1	0	0	0	3
2011-11-14 16:01:12	761	29.4306	4	1	0	1	0	Cocker Spaniel	1	2.51667	0	1	1	0	0	1	0	0	0	0	0	0	0	0	0	0	0	0	0	0	0	0	1	0	0	0	0	1	0	0	0	0	3
2012-07-06 09:48:36	94	38.85	2	2	0	3	2	Border Collie	1	0.533333	1	2	1	0	0	0	0	0	0	0	0	0	0	0	0	0	0	0	0	0	0	0	0	1	0	0	0	0	0	0	0	0	2
2013-01-26 15:46:36	266	66.2333	2	1	0	1	0	Golden Retriever	1	2.74444	0	2	0	0	0	0	0	0	0	0	0	0	0	1	0	0	0	0	0	0	0	0	0	0	0	0	0	0	0	0	1	0	1
2013-02-09 23:22:38	419	19.1111	3	2	0	3	1	Siberian Husky	2	1.35833	0	1	0	0	0	0	0	0	0	0	0	0	0	0	1	1	0	0	0	0	0	0	0	0	1	0	0	0	0	0	0	1	3
2012-10-23 13:18:09	506	23.5306	4	1	0	1	0	Border Collie	1	3.69167	0	1	0	0	0	0	0	0	0	0	0	0	1	0	0	1	0	0	0	0	0	0	0	0	0	0	0	0	0	0	1	1	2
2011-06-23 08:56:24	53	21.1278	2	2	1	1	2	Mops	2	1.89722	0	1	0	0	0	1	0	0	0	0	0	0	0	0	0	0	0	1	0	0	0	0	0	0	0	0	0	1	0	0	0	0	2
2011-02-21 19:55:50	352	42.65	3	2	0	1	1	Mischling	2	6.16667	0	2	0	1	1	0	0	0	0	0	0	0	0	0	0	0	1	0	0	0	0	0	0	0	0	0	0	1	0	0	0	1	3
2012-02-19 21:20:27	262	28.9556	4	2	1	2	1	Border Collie	2	1.525	1	2	0	0	0	0	0	0	0	0	0	0	0	0	0	0	0	0	0	0	0	0	1	0	1	0	0	0	0	0	0	0	2
2011-04-13 09:59:37	326	57.5417	2	2	0	1	2	Mischling	1	3.28333	1	1	0	0	0	0	1	0	0	0	0	0	0	0	0	0	0	0	0	0	0	0	0	0	0	0	0	0	1	0	0	0	1
2012-11-27 19:03:10	54	19.7278	2	2	1	3	2	Border Collie	2	4.04167	1	2	0	0	0	0	0	1	0	0	0	0	0	0	0	0	0	0	0	0	0	0	0	0	0	0	0	0	1	0	0	0	1
2012-11-13 16:36:24	54	19.6889	2	2	1	3	2	Border Collie	2	1.52778	1	1	0	0	0	0	0	1	0	0	0	0	0	0	0	0	0	0	0	0	0	0	0	0	0	0	0	0	1	0	0	0	1
2012-11-03 19:45:08	214	54.1722	4	2	1	1	2	Golden Retriever	1	2.25278	0	2	0	0	0	0	0	0	0	0	0	0	1	0	1	0	1	0	0	0	0	0	0	0	0	0	0	0	0	0	1	1	3
2012-04-20 20:12:02	209	27.85	3	2	0	1	1	Border Collie	2	0.597222	0	2	0	0	0	0	0	0	0	0	0	0	1	0	0	1	1	0	0	0	0	0	0	0	0	0	0	0	0	0	1	1	3
2011-04-10 20:02:22	132	36.6611	4	2	0	1	2	Labrador Retriever	2	8.15278	0	1	0	0	0	0	1	0	0	0	0	0	0	0	0	0	0	0	0	0	0	0	0	0	0	1	0	0	1	0	0	0	2
2013-01-08 18:27:57	623	32.0583	2	2	0	1	0	Wolfsspitz	2	2.725	0	2	0	1	0	0	0	1	0	0	0	1	0	1	0	0	1	0	0	0	0	0	1	0	0	0	0	1	1	0	1	1	6
2012-03-09 18:04:02	630	22.9917	2	2	0	2	1	Border Collie	2	3.06944	0	2	0	0	0	0	0	0	0	0	0	0	0	0	1	0	0	0	0	0	0	0	0	0	0	0	0	0	0	0	0	1	1
2011-07-29 22:24:22	669	28.75	2	1	0	1	0	Border Collie	2	6.28889	0	2	0	0	0	0	0	0	0	0	0	0	0	0	0	0	0	0	0	0	0	0	0	1	0	1	0	0	0	0	0	0	2
2011-04-22 19:40:35	243	26.6722	2	2	0	2	1	Mischling	2	4.41667	0	1	0	0	0	0	0	0	0	0	0	0	1	1	0	0	1	0	0	0	0	0	0	0	0	0	0	0	0	0	1	1	3
2011-04-22 19:52:14	243	26.6722	2	2	0	2	1	Dobermann	1	1.225	1	1	0	0	0	0	1	0	0	0	0	0	0	0	0	0	0	0	0	0	0	0	0	0	0	1	0	0	1	0	0	0	2
2012-09-03 13:52:24	802	34.2	4	2	1	1	0	Cocker Spaniel	2	3.94722	0	2	0	0	0	0	0	0	0	0	0	0	0	0	0	0	0	0	0	0	0	0	0	0	1	0	0	0	0	0	0	0	1
2014-06-14 21:41:57	851	35.7194	3	1	0	1	0	Weimaraner	2	5.18889	0	2	0	0	0	0	0	0	0	0	0	0	0	0	1	0	0	1	0	0	0	0	0	0	0	0	0	0	0	0	0	1	2
2014-04-20 23:59:07	396	29.15	4	2	0	1	0	Rhodesian Ridgeback	2	2.99167	0	1	1	1	0	0	0	1	0	0	0	0	0	0	0	0	0	0	0	0	0	0	0	0	0	0	0	1	1	0	0	0	3
2011-04-09 12:48:53	444	24.4111	4	2	0	1	0	Australian Shepherd	2	2.64722	0	2	0	0	0	0	0	0	0	0	0	0	0	0	1	0	0	0	0	0	0	0	0	0	0	0	0	0	0	0	0	1	1
2012-10-16 18:18:25	186	40.7694	2	2	0	2	2	Chesapeake Bay Retriever	2	6.79444	1	2	1	0	0	0	0	0	0	0	0	0	0	0	0	0	0	0	0	0	0	0	1	0	0	0	0	0	0	0	0	0	2
2012-10-16 18:24:31	186	40.7694	2	2	0	2	2	Chesapeake Bay Retriever	1	3.71389	1	2	1	0	0	0	0	0	0	0	0	0	0	0	0	0	0	0	0	0	0	0	1	0	0	0	0	0	0	0	0	0	2
2011-09-20 08:24:41	581	37.65	2	2	0	1	2	Chihuahua	1	7.65278	0	1	0	0	0	1	0	0	0	0	0	0	0	0	0	0	0	0	0	0	0	0	0	0	0	0	0	1	0	0	0	0	1
2014-05-09 16:20:47	671	30.8167	4	2	0	1	0	Jack Russell Terrier	2	3.12222	0	1	0	0	0	1	0	0	0	0	0	0	0	0	0	1	1	0	0	0	1	0	0	0	0	0	0	1	0	0	0	1	4
2011-03-09 17:17:18	314	54.3306	3	2	0	1	2	Alaskan Malamute	1	4.975	0	1	0	0	0	0	0	0	0	0	0	0	0	0	0	0	0	0	0	0	0	0	0	0	1	0	0	0	0	0	0	0	1
2012-08-28 11:45:40	472	24.5889	2	2	0	2	0	Mischling	1	4.15833	0	2	0	0	0	0	1	0	0	0	0	0	0	0	0	0	0	0	0	0	0	0	0	1	0	0	0	0	1	0	0	0	2
2013-02-19 12:58:28	624	47.5583	4	2	1	1	0	French Bulldog	1	2.74444	0	1	0	0	0	0	0	0	0	0	0	0	0	0	0	0	0	0	0	0	0	0	0	1	0	0	0	0	0	0	0	0	1
2011-02-07	335	53.1389	3	1	0	1	2	Boxer	2	4.1	0	1	0	0	0	0	0	0	0	0	0	0	0	0	0	0	0	0	0	0	0	0	0	1	0	0	0	0	0	0	0	0	1
2014-09-29 22:28:22	828	39.0139	2	2	1	1	0	Chihuahua	2	4.59167	0	1	0	0	0	0	0	0	0	0	0	0	0	0	0	0	0	0	0	0	0	0	0	1	0	0	0	0	0	0	0	0	1
2011-04-07 10:19:26	369	55.1861	4	2	0	1	0	West Highland White Terrier	1	7.81667	0	2	0	0	1	0	0	0	0	0	0	0	1	0	0	0	1	0	0	0	0	0	0	0	0	0	0	1	0	0	1	1	3
2012-08-12 16:05:48	79	37.2694	2	1	0	1	0	Mischling	1	0.816667	0	2	1	0	0	0	1	0	0	0	0	0	0	0	0	0	0	0	0	0	0	0	0	1	0	0	0	0	1	0	0	0	3
2012-08-28 22:04:39	752	31.7917	3	2	1	2	1	Border Collie	1	1.57778	1	2	0	0	0	0	0	0	0	0	0	0	0	0	1	1	0	0	0	0	0	0	0	0	0	0	0	0	0	0	0	1	2
2011-04-11 15:16:38	507	27.0889	4	2	0	2	1	American Staffordshire Terrier	1	1.86111	0	1	0	0	0	0	0	0	0	0	0	0	0	0	0	0	0	1	0	0	0	0	0	0	0	0	0	0	0	0	0	0	1
2013-06-10 18:21:32	514	38.0333	2	1	1	1	1	Mischling	2	0.941667	0	1	0	0	0	0	0	0	0	0	0	0	0	0	0	0	0	0	0	0	0	0	0	1	1	0	0	0	0	0	0	0	2
2013-06-11 20:15:29	391	43.3417	4	1	0	1	0	Mischling	1	11.4083	0	2	0	0	0	0	1	0	0	0	0	0	0	0	0	0	0	0	0	0	0	0	0	0	0	0	0	0	1	0	0	0	1
2014-10-02 08:49:52	772	45.4278	4	2	0	2	2	Mischling	1	0.797222	1	1	1	0	0	0	0	0	0	0	0	0	0	0	0	0	0	0	0	0	0	0	0	0	0	0	1	0	0	0	0	0	2
2015-01-08 14:02:17	32	41.6944	2	2	1	1	1	Rhodesian Ridgeback	2	8.42778	0	2	1	0	0	0	0	0	0	0	0	0	0	0	0	0	0	0	0	0	0	0	0	0	0	0	0	0	0	0	0	0	1
2011-06-01 12:09:24	829	48.2889	3	1	0	3	2	Whippet	1	1.31389	1	2	1	0	0	0	0	0	0	0	0	0	0	0	0	0	1	0	0	0	0	0	0	0	0	0	0	0	0	0	0	1	2
2012-01-17 10:41:08	829	48.9167	3	1	0	3	2	Belgischer Schäferhund (Malinois)	2	5.50278	1	2	0	0	0	0	0	0	0	0	0	0	0	0	0	0	0	0	0	0	0	0	0	1	0	0	0	0	0	0	0	0	1
2011-06-03 20:43:40	829	48.2944	3	1	0	3	2	Whippet	2	0.405556	1	2	1	0	0	0	0	0	0	0	0	0	0	0	0	0	1	0	0	0	0	0	0	0	0	0	0	0	0	0	0	1	2
2011-07-25 22:24:05	830	36.0944	3	2	0	3	2	Zwergpudel	2	10.6139	1	2	0	0	0	0	0	0	0	0	0	0	1	0	0	1	1	0	0	0	0	0	0	0	0	0	0	0	0	0	1	1	3
2012-05-11 13:30:03	174	27.2639	2	2	0	1	0	Mischling	2	1.67222	0	1	0	0	0	1	1	0	0	0	0	0	0	0	0	0	0	0	0	0	0	0	0	1	0	0	0	1	1	0	0	0	3
2013-08-20 12:05:22	877	59.4333	4	2	0	1	1	Shih Tzu	1	3.18056	0	1	0	0	0	0	1	0	0	0	0	0	0	0	0	0	0	0	0	0	0	0	0	1	0	0	0	0	1	0	0	0	2
2012-04-23 10:20:28	294	25.1444	2	2	0	1	1	Mischling	2	4.87778	1	1	0	0	0	0	0	0	0	0	0	0	0	0	0	0	0	0	0	0	0	0	1	0	0	0	0	0	0	0	0	0	1
2014-07-22 19:57:45	592	31.0833	2	2	0	2	0	Mischling	1	2.225	0	2	0	0	0	0	1	0	0	0	0	0	0	0	0	0	0	0	0	0	0	0	0	1	0	1	0	0	1	0	0	0	3
2011-11-23 18:03:53	458	41.3639	3	2	0	1	1	Border Collie	1	7.575	0	1	1	0	0	0	0	0	0	0	0	0	0	0	0	0	0	0	0	0	0	0	1	0	0	0	0	0	0	0	0	0	2
2012-12-11 00:45:32	327	51.7611	2	2	1	3	2	Weisser Schweizer Schäferhund	1	4.68611	1	1	0	0	0	0	0	0	0	0	0	0	1	0	0	0	0	0	0	0	1	0	0	0	0	1	0	0	0	0	1	0	3
2012-07-18 18:50:09	398	23.0139	4	2	0	1	1	Mischling	1	5.81111	0	1	0	0	0	0	1	0	0	0	0	0	1	0	0	0	0	0	0	0	0	0	0	0	0	0	0	0	1	0	1	0	2
2012-11-20 09:34:48	700	39.775	2	2	0	1	1	Mischling	2	17.8028	0	1	0	0	0	0	1	0	0	0	0	0	0	0	0	0	0	0	0	0	0	0	0	0	0	0	0	0	1	0	0	0	1
2012-03-11 08:20:28	809	41.925	3	2	1	1	0	Border Collie	2	1.81667	0	2	0	0	0	0	0	0	0	0	0	0	0	0	0	1	1	0	0	0	0	1	0	1	0	0	0	0	0	0	0	1	4
2014-04-07 07:59:22	582	34.4417	2	1	0	3	2	Mischling	1	6.95556	1	2	0	0	0	0	1	0	0	0	0	0	0	0	0	0	0	0	0	0	0	0	1	0	0	0	0	0	1	0	0	0	2
2014-01-23 08:18:00	582	34.2361	2	1	0	3	0	Mischling	1	11.3806	0	2	0	0	0	0	0	0	0	0	0	0	0	0	0	0	0	0	0	0	0	0	0	1	0	0	0	0	0	0	0	0	1
2014-03-06 07:10:07	582	34.3556	2	1	0	3	1	Mischling	2	10	1	2	0	0	1	0	0	0	0	0	0	0	0	0	0	0	0	0	0	0	0	0	0	0	0	0	0	1	0	0	0	0	1
2012-01-10 20:40:33	878	40.1556	3	2	1	1	0	Border Collie	1	1.75556	0	1	0	0	0	0	0	0	0	0	0	0	0	0	0	0	0	0	0	0	0	0	1	0	0	1	0	0	0	0	0	0	2
2012-11-06 22:20:57	349	27.6917	3	1	1	2	0	Border Collie	2	0.6	1	2	0	0	0	0	0	0	0	0	0	0	0	0	0	1	1	0	0	0	0	0	0	1	0	0	0	0	0	0	0	1	3
2012-06-03 21:10:56	349	27.2667	3	1	0	2	0	Border Collie	1	5.31944	0	2	0	0	0	0	0	0	0	0	0	0	0	0	0	1	1	0	0	0	0	0	0	0	0	0	0	0	0	0	0	1	2
2012-03-02 12:27:49	384	55.6806	2	2	0	2	2	Border Collie	1	3.50278	1	2	0	0	0	0	0	0	0	0	0	0	0	0	1	1	0	0	0	0	0	0	0	0	0	0	0	0	0	0	0	1	2
2014-12-12 14:18:04	400	28.3111	3	2	0	1	2	Magyar Vizsla	2	4.86667	0	1	1	0	0	0	0	0	0	0	0	0	0	0	0	0	0	0	0	0	0	0	0	1	0	0	0	0	0	0	0	0	2
2012-06-19 20:27:30	526	21.575	2	2	0	1	0	Whippet	1	0.563889	0	1	0	0	0	0	0	0	0	0	0	0	0	0	0	0	0	1	0	0	0	0	0	0	0	0	0	0	0	0	0	0	1
2011-09-20 08:22:44	33	35.5389	3	1	0	1	1	Mischling	2	9.71944	0	1	0	0	0	0	1	0	0	0	0	1	0	0	0	0	0	0	0	0	0	0	0	0	0	0	0	0	1	0	1	0	2
2012-06-13 09:35:31	831	61.3389	3	1	0	1	1	Mischling	2	4.74167	0	1	0	0	0	0	0	0	0	0	0	0	0	0	0	0	0	0	0	0	0	0	0	1	0	0	0	0	0	0	0	0	1
2012-08-21 09:23:19	114	44.8806	4	2	0	1	1	Border Collie	1	1.57222	0	2	1	0	0	0	0	1	0	0	0	0	0	0	0	0	0	0	0	0	0	0	0	0	1	0	0	0	1	0	0	0	3
2013-08-01 10:07:43	95	26.3833	4	2	0	1	0	Leonberger	1	1.275	0	1	0	0	0	1	0	0	0	0	0	0	1	0	0	0	0	0	0	0	0	1	0	0	0	0	0	1	0	0	1	0	3
2011-11-08 21:24:46	264	30.8528	3	2	1	2	2	Border Collie	2	5.67778	0	1	0	0	0	0	0	0	0	0	0	0	0	0	1	1	0	0	0	0	0	0	0	0	0	0	0	0	0	0	0	1	2
2011-04-20 17:03:20	9	27.5889	2	1	0	1	0	Mischling	1	9.30278	0	1	0	0	0	0	0	0	0	0	0	0	0	0	0	0	0	1	0	0	0	0	0	0	0	0	0	0	0	0	0	0	1
2012-02-24 09:43:56	34	41.8028	2	2	1	1	0	Border Collie	2	5.41389	0	1	0	0	0	0	0	0	0	0	0	0	0	0	0	0	0	0	0	0	0	0	0	0	1	0	0	0	0	0	0	0	1
2011-02-14 15:48:37	139	24.1583	2	2	0	1	1	Border Collie	1	1.86111	0	2	1	0	0	0	0	0	0	0	0	0	0	0	0	0	0	0	0	0	0	0	0	0	1	0	0	0	0	0	0	0	2
2012-08-10 11:17:25	268	28.5472	4	2	0	2	1	Mischling	2	3.15	1	2	0	0	0	1	0	0	0	0	0	0	0	0	0	1	1	0	0	0	0	0	0	0	0	0	0	1	0	0	0	1	3
2012-05-04 21:48:13	392	62.3472	4	2	0	2	2	Irish Terrier	2	8.10833	1	1	0	0	0	1	0	0	1	0	0	0	0	0	0	0	0	0	0	0	0	0	0	0	0	0	0	1	0	1	0	0	2
2012-05-04 21:56:33	392	62.3472	4	2	0	2	2	Irish Terrier	2	4.23056	1	1	0	0	0	1	0	0	1	0	0	0	0	0	0	0	0	0	0	0	0	0	0	0	0	0	0	1	0	1	0	0	2
2011-05-12 14:50:10	244	32.5194	2	1	1	2	2	Border Collie	2	7.17222	1	2	0	0	0	0	0	0	0	0	0	0	1	0	1	0	0	0	0	0	0	0	0	1	0	0	0	0	0	0	1	1	3
2011-03-15 21:48:48	244	32.3611	2	1	1	2	2	Border Collie	2	1.00833	1	2	0	0	0	0	0	0	1	0	0	0	0	0	1	0	0	1	0	0	0	0	0	0	0	0	0	0	0	1	0	1	3
2012-06-18 17:36:26	819	47.5194	4	1	0	1	2	Mischling	2	2.38056	0	1	0	0	1	1	0	0	0	0	1	0	1	0	0	0	0	0	0	0	0	0	0	0	1	0	0	1	0	1	1	0	5
2011-06-09 15:30:47	648	31.9667	2	2	0	1	2	Kromfohrländer	2	4.42778	0	1	0	0	0	0	0	0	0	0	0	0	0	0	0	0	0	0	0	0	0	0	0	1	0	0	0	0	0	0	0	0	1
2012-09-04 15:03:39	448	31.4833	3	2	0	1	0	Golden Retriever	2	2.66944	0	1	0	0	0	0	0	0	0	0	0	0	0	0	0	0	0	0	0	0	0	0	0	0	0	1	0	0	0	0	0	0	1
2011-05-02 12:15:45	210	42.9194	3	1	1	3	2	Rottweiler	1	5.475	1	1	0	0	0	0	0	0	0	0	0	0	0	0	0	0	0	0	0	0	0	0	0	0	1	0	0	0	0	0	0	0	1
2011-02-16 21:13:30	558	32.0889	4	2	0	1	1	Border Collie	1	11.7556	0	1	0	0	0	0	0	0	0	0	0	0	1	0	1	0	1	0	0	0	0	0	0	0	0	0	0	0	0	0	1	1	3
2012-09-08 13:53:27	301	50.2833	3	1	0	2	2	Dackel	1	1.37778	1	2	0	0	0	0	0	0	0	0	0	0	0	0	0	0	0	0	0	0	0	0	0	1	0	0	0	0	0	0	0	0	1
2012-03-09 21:23:46	711	57.0361	3	2	0	1	0	Border Collie	2	2.75556	0	1	0	0	0	0	0	0	0	0	0	0	0	1	0	0	0	0	0	0	0	0	0	1	0	0	0	0	0	0	1	0	2
2014-03-20 09:42:51	870	46.3694	4	1	0	3	2	Berger des Pyrenees	1	6.03056	1	2	0	0	0	0	0	0	0	0	0	0	0	0	1	0	0	0	0	0	0	0	0	0	0	1	0	0	0	0	0	1	2
2014-02-13 16:44:14	870	46.2667	2	1	0	3	2	Mischling	2	12.9972	1	2	0	0	0	0	1	0	0	0	0	0	0	0	0	0	0	0	0	0	0	0	0	1	0	0	0	0	1	0	0	0	2
2011-05-12 18:59:31	473	45.35	2	2	1	1	0	Border Collie	2	5.33889	0	1	0	1	0	0	0	0	0	0	0	0	0	0	0	1	0	0	0	0	0	0	0	0	0	0	0	1	0	0	0	1	2
2012-11-29 18:29:02	61	20.875	2	1	0	2	0	Zwergpinscher	1	0.508333	1	1	1	0	1	0	0	0	0	0	0	0	0	0	0	0	0	1	0	0	0	0	0	0	0	0	0	1	0	0	0	0	3
2012-01-31 09:23:51	701	28.6167	2	1	0	1	0	Mischling	2	13.0833	0	1	0	0	0	0	1	0	0	0	0	0	0	0	0	0	0	0	0	0	0	0	0	1	0	0	0	0	1	0	0	0	2
2011-04-11 07:00:40	140	46.0639	3	2	0	1	0	Labrador Retriever	2	6.14444	0	2	0	0	0	0	0	0	0	0	0	0	0	0	0	0	1	0	0	0	0	0	0	0	0	0	0	0	0	0	0	1	1
2011-11-04 14:36:52	3	39.9889	3	1	0	1	1	Siberian Husky	2	5.50833	0	1	0	0	0	0	0	1	0	0	0	0	0	0	0	0	0	0	0	0	0	0	0	0	0	0	0	0	1	0	0	0	1
2012-02-29 13:43:56	357	20.5972	2	2	0	2	1	Border Collie	2	3.71667	0	2	0	0	0	0	0	0	0	0	0	0	0	1	1	0	1	1	0	0	0	0	0	0	0	0	0	0	0	0	1	1	4
2012-09-25 12:15:15	357	21.1694	2	2	0	2	1	Border Collie	2	1.64722	1	2	0	0	0	0	0	0	0	0	0	0	0	0	1	0	1	0	0	0	0	0	0	0	0	0	1	0	0	0	0	1	3
2013-03-07 18:26:52	832	28.8444	2	2	0	1	0	Bearded Collie	2	6.77222	0	2	0	0	0	0	0	0	0	0	0	0	1	0	0	0	1	0	0	0	0	0	0	0	0	0	0	0	0	0	1	1	2
2011-04-07 09:18:18	762	26.4833	4	1	0	1	0	Mischling	1	4.56111	0	2	0	1	0	0	0	0	0	0	0	0	0	0	0	0	0	1	0	0	0	0	0	0	0	0	0	1	0	0	0	0	2
2011-05-28 14:58:21	96	28.3278	4	2	0	1	0	Golden Retriever	1	3.15833	0	1	0	0	1	0	0	0	0	0	0	0	1	1	0	0	0	0	0	0	0	0	1	0	0	0	0	1	0	0	1	0	4
2013-06-28 20:07:50	597	24.8361	4	1	0	1	0	Mischling	1	1.95	0	2	0	0	0	0	1	0	0	0	0	0	0	0	1	0	0	0	0	0	0	0	0	0	0	0	0	0	1	0	0	1	2
2011-07-18 15:35:44	723	30.8194	2	2	0	3	2	Parson Russel Terrier	2	1.24444	1	2	1	0	0	0	0	0	0	0	0	0	0	0	0	0	0	1	0	0	1	0	0	1	0	0	0	0	0	0	0	0	4
2012-01-04 13:32:46	446	38.2	2	1	0	1	0	Mischling	2	1.83611	0	2	0	0	0	0	0	0	0	0	0	0	0	0	0	0	0	0	0	0	0	0	0	1	0	0	0	0	0	0	0	0	1
2012-06-19 19:15:42	501	23.5083	2	2	0	2	2	Deutscher Pinscher	1	4.18056	1	1	0	1	1	0	0	0	0	0	0	0	1	0	0	0	0	0	0	0	0	0	0	1	1	0	0	1	0	0	1	0	5
2011-04-07 16:59:35	884	49.7167	3	1	0	1	2	Australian Shepherd	1	2.89722	0	2	0	0	0	0	0	0	0	0	0	0	0	0	0	0	0	0	0	0	0	0	0	1	0	0	0	0	0	0	0	0	1
2011-07-17 13:42:34	631	27.6778	3	2	0	1	0	Flat Coated Retriever	1	4.13333	0	2	0	1	0	1	0	0	0	0	0	0	1	1	1	0	1	1	0	0	0	0	0	0	0	0	0	1	0	0	1	1	7
2011-05-30 23:16:57	593	25.5722	4	2	0	1	0	Border Collie	2	8.89444	0	2	1	0	0	0	1	0	0	0	0	0	0	0	0	0	0	0	0	0	0	0	0	0	1	0	0	0	1	0	0	0	3
2014-04-16 20:19:14	328	45.0167	4	2	0	1	0	Cavalier King Charles Spaniel	2	3.63056	0	1	0	0	0	1	0	0	0	1	0	0	0	1	0	0	0	0	0	0	0	1	0	0	0	0	0	1	0	1	1	0	4
2011-11-28 11:48:52	632	24.8667	2	2	0	2	1	Mischling	2	2.79722	0	2	0	1	1	0	0	0	0	0	0	0	1	0	0	1	0	1	1	0	0	0	0	1	0	0	0	1	0	0	1	1	7
2011-12-28 09:00:48	152	28.7917	4	2	0	1	2	Border Collie	1	1.42222	0	2	0	0	0	0	0	0	0	0	0	0	1	0	0	1	1	0	1	0	0	0	0	0	0	0	0	0	0	0	1	1	4
2013-01-10 22:27:41	157	29.2667	4	2	0	2	1	Labrador Retriever	2		1	1	1	1	0	0	0	0	0	0	0	0	0	0	0	0	0	1	0	0	0	0	0	0	0	0	0	1	0	0	0	0	3
2013-01-10 22:32:29	157	29.2667	4	2	0	2	0	Labrador Retriever	1	8.00278	0	2	1	0	0	0	0	0	0	1	0	0	0	0	0	0	0	0	0	0	0	0	0	0	0	0	0	0	0	1	0	0	2
2012-09-27 14:19:52	141	51.7472	4	2	1	1	2	Mischling	1	9.73889	0	1	1	0	0	1	1	0	0	0	0	0	1	0	0	1	0	1	0	0	0	0	0	0	0	0	0	1	1	0	1	1	6
2012-06-21 22:03:39	679	19.8639	2	2	0	1	0	Mischling	2		0	1	0	0	0	0	1	0	0	0	0	0	0	0	0	0	0	0	0	0	0	0	0	0	0	1	0	0	1	0	0	0	2
2011-06-13 21:03:29	763	21.7917	2	2	0	1	1	Mischling	2	1.13889	0	2	0	1	0	0	0	0	0	0	0	0	0	0	0	0	1	1	0	0	0	0	0	0	0	0	0	1	0	0	0	1	3
2014-11-17 16:34:40	625	23.1	2	2	0	2	1	Dackel	1	4.85556	0	1	1	0	0	0	0	0	0	0	0	0	0	0	0	0	0	0	0	0	0	0	0	0	0	0	0	0	0	0	0	0	1
2014-11-17 16:43:04	625	23.1	2	2	0	2	1	Mischling	2	4.12778	1	1	1	0	0	0	0	0	0	0	1	0	0	0	0	0	0	0	0	0	0	0	0	0	0	0	0	0	0	1	0	0	2
2013-08-21 14:04:55	676	30.8139	2	2	0	2	1	Mischling	1	8.22222	1	1	0	0	0	0	1	0	0	0	0	0	0	0	0	0	0	0	0	0	0	0	0	0	0	0	0	0	1	0	0	0	1
2013-08-21 13:49:02	676	30.8139	2	2	0	1	1	Mischling	2	11.4417	0	1	0	0	0	0	1	0	0	0	0	0	0	0	0	0	0	0	0	0	0	0	0	0	0	0	0	0	1	0	0	0	1
2012-04-23 17:02:53	252	27.0417	3	1	0	1	0	Mischling	2	5.47222	0	2	1	0	0	0	0	0	0	0	0	0	0	0	1	0	0	1	0	0	0	0	0	0	0	0	0	0	0	0	0	1	3
2012-11-21 22:45:00	833	45.9083	4	2	1	1	1	Mischling	2	0.413889	0	1	0	0	0	0	0	0	0	0	0	0	1	0	0	0	0	0	0	0	0	0	0	0	0	0	0	0	0	0	1	0	1
2012-12-05 22:04:26	906	19.2889	2	2	0	2	1	Shetland Sheepdog	2	0.161111	1	2	0	0	0	0	0	0	0	0	0	0	0	0	1	0	0	0	0	0	0	0	0	0	0	0	0	0	0	0	0	1	1
2012-12-05 22:14:30	906	19.2889	2	2	0	2	0	Mischling	2	4.88056	0	2	0	0	0	0	0	0	0	0	0	0	0	0	0	0	0	0	0	0	0	0	0	0	1	0	0	0	0	0	0	0	1
2011-04-27 16:13:30	583	40.4694	2	1	0	1	1	Mischling	1	4.91667	1	2	1	0	0	0	0	0	0	0	0	0	0	0	0	0	0	0	0	0	0	0	0	1	0	0	0	0	0	0	0	0	2
2015-01-07 16:58:36	133	43.6972	2	2	0	2	2	Rhodesian Ridgeback	1	5.70833	1	2	0	0	0	0	0	0	0	0	0	0	1	0	0	0	0	0	0	0	0	0	0	0	1	0	0	0	0	0	1	0	2
2015-01-08 21:51:46	133	43.7	2	2	0	2	2	Rhodesian Ridgeback	2	5.13611	1	2	0	0	0	0	0	0	0	0	0	0	1	0	0	0	0	0	0	0	0	0	0	0	1	0	0	0	0	0	1	0	2
2014-02-06 00:24:20	488	32.5639	3	2	1	1	2	Tschechischer Wolfshund	2	0.372222	0	2	0	0	0	0	0	0	0	0	0	0	1	0	1	0	1	0	0	0	0	0	0	0	0	0	1	0	0	0	1	1	4
2014-03-23 14:38:57	46	20.4972	3	2	0	1	0	Border Collie	2	0.641667	0	2	0	0	0	0	0	0	0	0	0	0	0	0	1	1	1	0	0	0	0	0	0	0	0	0	0	0	0	0	0	1	3
2013-05-31 20:57:21	834	49.1889	2	2	0	1	0	Parson Russel Terrier	1	0.666667	0	1	0	0	0	0	0	0	0	0	0	0	0	0	0	0	0	0	0	0	0	0	0	1	0	0	0	0	0	0	0	0	1
2012-08-14 13:34:42	719	57.4889	3	2	1	1	2	Border Collie	2	1.90278	0	1	0	0	0	0	0	0	0	0	0	0	0	0	0	0	0	0	0	0	0	0	0	0	0	1	0	0	0	0	0	0	1
2012-07-05 09:59:33	142	53.2917	4	2	0	2	2	Border Collie	1	0.722222	1	2	0	0	0	0	0	0	0	0	0	0	0	0	1	0	0	0	0	0	0	0	0	0	0	0	1	0	0	0	0	1	2
2011-08-30 10:52:36	573	28.6833	4	2	0	2	0	Border Collie	2	2.2	1	2	0	1	0	0	0	0	0	0	1	0	0	0	0	0	0	1	0	0	0	0	0	0	0	0	0	1	0	1	0	0	3
2012-11-15 09:01:56	143	35.0889	2	1	0	1	1	Mischling	2	1.01111	0	1	0	0	0	0	0	0	0	0	0	0	1	0	0	0	0	0	0	0	0	0	0	0	0	0	0	0	0	0	1	0	1
2014-06-17 22:20:31	835	62.5306	2	2	0	2	2	Mischling	2	0.352778	1	2	1	0	0	1	0	0	0	0	0	0	0	0	0	0	0	0	0	0	0	0	1	0	0	0	0	1	0	0	0	0	3
2013-07-10 15:09:42	626	30.825	2	2	0	2	1	Mischling	1	4.15278	0	2	1	0	0	0	0	0	0	0	0	0	0	0	0	0	0	0	0	0	0	0	0	0	0	0	0	0	0	0	0	0	1
2011-06-13 21:56:45	276	35.8333	2	2	1	1	0	Golden Retriever	2	1.41944	0	2	0	0	0	0	0	1	0	0	0	0	0	0	0	0	0	0	0	0	0	0	0	1	0	0	0	0	1	0	0	0	2
2012-09-10 17:30:40	586	29.4139	4	1	0	1	1	Border Collie	2	2.05278	0	2	0	0	0	0	0	0	0	0	0	0	0	0	0	0	0	0	0	0	0	0	0	1	0	0	0	0	0	0	0	0	1
2011-09-21 20:17:32	810	26.4306	3	1	0	1	0	Border Collie	1	5.53056	0	1	1	0	0	0	0	0	0	0	0	0	0	0	0	1	0	0	0	0	0	1	0	0	0	0	0	0	0	0	0	1	3
2012-02-21 17:20:13	799	20.1944	2	2	0	2	1	Shetland Sheepdog	2	0.5	1	2	0	0	0	0	0	0	0	0	0	0	0	0	0	1	0	0	0	0	0	0	0	0	0	0	0	0	0	0	0	1	1
2012-09-03 10:01:56	187	71.8389	2	1	0	1	0	Australian Shepherd	1	6.025	0	1	0	0	0	0	0	0	0	0	0	0	0	0	0	0	0	0	0	0	0	0	0	0	0	1	1	0	0	0	0	0	2
2013-12-21 07:57:57	397	35.2222	4	1	0	1	1	Flat Coated Retriever	2	0.477778	0	2	0	1	1	0	0	0	0	0	0	0	1	1	0	0	0	0	0	0	0	0	0	0	0	0	0	1	0	0	1	0	4
2012-08-29 08:48:31	245	28.6139	4	2	0	1	2	Labrador Retriever	2	7.54722	1	1	0	0	0	0	0	0	0	0	0	0	0	0	0	0	0	0	0	0	0	0	0	0	0	1	0	0	0	0	0	0	1
2014-02-05 17:30:26	784	57.5694	4	2	0	2	2	Labrador Retriever	2	12.8222	0	1	0	0	0	0	0	0	0	0	0	1	0	0	0	0	0	0	0	0	0	0	0	0	0	0	0	0	0	0	1	0	1
2011-10-11 14:46:05	159	23.95	2	2	0	2	1	Border Collie	1	1.55556	1	1	0	1	0	0	0	0	0	0	0	0	0	0	0	0	1	0	0	0	0	0	0	0	0	0	0	1	0	0	0	1	2
2012-03-09 19:00:26	543	48.9139	3	1	1	1	1	Border Collie	1	1.83889	0	2	1	0	0	0	0	0	0	0	0	0	0	0	0	0	0	0	0	0	0	0	1	0	0	1	0	0	0	0	0	0	3
2012-04-11 21:48:24	105	42.2361	3	1	0	2	0	Holländischer Schäferhund	2	5.07222	1	1	0	0	0	0	0	0	0	0	0	0	0	0	0	0	0	0	0	0	0	0	0	1	0	0	0	0	0	0	0	0	1
2013-07-03 21:41:30	144	38.9694	2	2	0	1	0	Mischling	1	1.38611	0	1	1	0	0	0	0	0	0	0	0	0	0	0	0	0	0	1	0	0	0	0	0	0	0	0	0	0	0	0	0	0	2
2011-06-09 15:49:27	67	71.4361	3	2	0	2	2	Belgischer Schäferhund (Tervueren)	2	5.62222	1	2	0	0	0	0	0	0	0	0	0	0	0	0	0	0	0	1	0	0	0	0	0	0	0	0	0	0	0	0	0	0	1
2012-05-07 09:47:21	594	40.9639	2	2	1	1	0	Bullterrier	1	8.68889	0	1	0	0	0	0	0	0	0	0	0	1	1	0	0	0	0	0	0	0	0	0	0	0	0	0	0	0	0	0	1	0	2
2012-04-06 09:14:05	246	31.0972	3	1	0	1	0	Entlebucher Sennenhund	2	1.12778	0	1	1	0	0	0	0	0	0	0	0	0	1	0	0	0	0	0	0	0	0	1	0	0	0	0	1	0	0	0	1	0	4
2012-07-05 18:57:30	508	23.45	4	2	0	3	1	Border Collie	2	8.19167	0	2	0	1	0	0	0	0	0	0	0	0	1	0	0	0	0	1	0	0	0	0	0	1	0	0	0	1	0	0	1	0	4
2012-07-05 20:29:32	508	23.45	4	2	0	3	1	Border Collie	1	7.11111	1	2	0	1	0	0	1	0	0	0	0	0	1	0	0	0	0	0	0	0	0	0	0	1	0	0	1	1	1	0	1	0	5
2014-11-08 11:22:25	508	25.7917	4	1	0	2	2	Border Collie	1	1.47778	1	2	1	0	0	0	0	0	0	0	0	0	1	0	0	1	0	1	0	0	0	0	1	1	0	0	0	0	0	0	1	1	6
2013-09-25 18:54:14	19	60.1833	3	2	0	2	2	Chinese Crested Dog	1	1.65833	0	1	0	0	0	0	0	0	0	0	0	0	1	0	0	1	0	0	0	0	0	0	0	0	0	0	0	0	0	0	1	1	2
2013-10-08 13:39:16	358	46.1222		2	1	1	2	Border Collie	2	1.72222	0	1	0	0	0	0	0	0	0	0	0	0	0	0	0	0	1	1	0	0	0	0	0	0	0	0	0	0	0	0	0	1	2
2011-12-18 21:38:17	401	43.2556	2	2	1	1	2	Border Collie	1	0.244444	0	1	0	0	0	0	0	0	0	0	0	0	0	0	0	1	1	0	0	0	0	0	0	0	0	0	0	0	0	0	0	1	2
2011-10-10 19:05:06	693	52.4278	3	2	0	2	2	Hovawart	1	4.71111	0	2	0	0	0	1	0	0	0	0	0	0	0	0	0	0	0	1	0	0	0	0	0	0	0	0	0	1	0	0	0	0	2
2011-10-10 19:11:41	693	52.3417	3	2	0	2	2	Hovawart	1	0.877778	1	2	0	0	0	1	0	0	0	0	0	0	0	0	0	0	0	1	0	0	0	0	0	0	0	0	0	1	0	0	0	0	2
2011-01-21 14:43:04	161	38.6944	2	1	0	3	2	Border Collie	2	19.4833	1	2	1	0	0	0	0	0	0	0	0	0	0	0	1	0	0	0	0	0	0	0	0	0	0	0	0	0	0	0	0	1	2
2014-12-15 22:12:00	161	42.5944	2	1	1	3	2	Border Collie	1	7.1	1	2	0	0	0	0	0	0	0	0	0	0	0	0	1	0	0	0	0	0	0	0	0	0	0	0	0	0	0	0	0	1	1
2012-07-13 16:16:04	161	40.1722	2	1	0	3	2	Border Collie	2	8.21944	1	2	0	0	0	0	0	1	0	0	0	0	0	0	1	0	0	0	0	0	0	0	0	0	0	0	0	0	1	0	0	1	2
2011-06-30 09:12:11	161	39.1361	2	1	0	3	2	Border Collie	1	0.875	1	2	0	0	0	0	0	0	0	0	0	0	0	0	1	0	0	0	0	0	0	0	0	0	0	0	0	0	0	0	0	1	1
2011-09-12 17:49:33	188	63.3194	2	2	0	1	0	Cairn Terrier	2	8.21944	0	1	0	0	1	1	0	0	0	0	0	0	0	0	0	0	1	0	0	0	0	0	0	0	0	0	0	1	0	0	0	1	3
2012-11-22 15:43:26	211	34.6861	2	2	1	3	0	Border Collie	1	7.77222	0	2	0	0	0	0	0	0	0	0	0	0	0	0	1	0	1	0	0	0	0	0	0	0	0	0	0	0	0	0	0	1	2
2012-05-21 17:38:12	818	32.6889	4	1	0	1	2	Golden Retriever	1	16.2028	0	2	0	0	0	0	1	0	0	0	0	0	0	0	0	0	0	0	0	0	0	0	0	1	0	0	0	0	1	0	0	0	2
2013-06-07 20:37:16	610	42.8722	3	2	0	2	1	Border Collie	1	5.53611	1	2	0	0	0	0	1	0	0	0	0	0	0	0	1	0	0	0	0	0	0	0	0	1	0	0	0	0	1	0	0	1	3
2012-04-09 09:20:00	610	41.7111	3	2	0	1	1	Border Collie	2	1.65278	0	2	1	0	0	0	0	1	0	0	0	0	0	0	0	0	0	0	0	0	0	0	0	1	0	0	0	0	1	0	0	0	3
2011-04-12 08:48:37	212	29.0667	3	1	0	2	0	Border Collie	2	2.05	1	2	1	0	0	0	0	0	0	0	0	0	0	0	1	0	0	0	0	0	0	0	0	0	0	0	0	0	0	0	0	1	2
2011-04-12 09:00:43	212	29.0667	3	1	0	2	0	Mischling	2	5.19722	0	2	0	0	0	1	1	0	0	1	0	0	0	0	0	0	0	1	0	0	0	0	0	1	1	0	0	1	1	1	0	0	6
2012-11-14 13:04:36	212	30.6556	3	1	0	2	1	Mischling	2	1.41111	1	2	0	0	0	1	0	0	0	0	0	0	0	0	1	0	0	0	0	0	0	0	0	0	0	0	1	1	0	0	0	1	3
2011-01-25 18:37:41	574	23.75	3	2	0	2	2	Border Collie	2	0.711111	0	2	0	0	0	0	0	0	0	0	0	0	0	0	1	1	0	0	0	0	0	0	0	0	0	0	0	0	0	0	0	1	2
2012-09-09 10:11:48	879	39.9306	2	2	0	1	2	Golden Retriever	1	6.675	0	1	0	0	0	0	0	0	0	0	0	1	0	0	0	0	0	0	0	0	0	0	0	0	0	0	0	0	0	0	1	0	1
2012-07-12 16:28:10	653	39.225	3	2	0	1	0	Border Collie	2	0.483333	0	2	0	0	0	1	0	0	0	0	0	0	1	0	0	1	1	0	1	0	0	0	0	0	1	0	0	1	0	0	1	1	6
2014-04-30 11:26:24	120	35.4667	2	2	1	1	0	Labrador Retriever	2	0.838889	0	2	1	0	0	0	0	0	0	1	0	0	0	0	0	0	0	0	0	0	0	0	0	0	0	0	0	0	0	1	0	0	2
2013-02-23 20:08:46	854	55.3778	2	1	0	1	0	Mischling	1	4.91389	0	1	0	0	0	0	1	0	0	0	0	0	0	0	0	0	0	0	0	0	0	0	0	1	0	0	0	0	1	0	0	0	2
2012-10-26 10:10:35	509	35.0028	4	2	0	1	2	Siberian Husky	1	1.36389	0	2	1	0	0	0	0	0	0	0	0	0	0	0	1	0	0	0	0	0	0	0	0	0	1	0	0	0	0	0	0	1	3
2012-11-15 10:40:33	347	55.1778	3	2	1	3	2	Belgischer Schäferhund (Malinois)	2	0.513889	1	1	0	0	0	0	0	0	0	0	0	0	0	0	0	0	0	1	0	0	0	0	0	0	0	0	0	0	0	0	0	0	1
2011-11-10 14:01:29	552	33.95	4	2	0	1	2	Mischling	1	8.87778	0	2	0	0	0	0	1	0	0	0	0	0	0	0	0	0	0	0	0	0	0	0	0	0	0	0	0	0	1	0	0	0	1
2012-05-09 11:14:56	10	53.1222	2	2	0	2	2	Border Collie	1	6.38333	1	2	1	0	0	0	0	0	0	0	0	0	0	0	0	0	0	0	0	0	0	0	0	0	0	0	0	0	0	0	0	0	1
2012-05-09 11:25:34	10	53.1222	2	2	0	2	2	Border Collie	1	4.40278	1	2	1	0	0	0	0	0	0	0	0	0	0	0	0	0	0	0	0	0	0	0	0	0	0	0	0	0	0	0	0	0	1
2011-04-27 21:08:46	277	25.9	4	1	0	2	0	Australian Shepherd	2	5.26111	1	2	1	0	0	0	1	0	0	0	0	0	0	0	0	0	0	0	0	0	0	0	0	0	0	0	0	0	1	0	0	0	2
2011-04-20 17:26:23	308	50.25	2	2	1	1	2	Border Collie	1	1.10556	0	1	1	0	0	0	0	1	0	0	0	0	0	0	0	0	0	0	0	0	0	0	0	0	0	0	0	0	1	0	0	0	2
2011-11-17 22:53:23	677	36.425	4	2	1	1	2	Australian Shepherd	1	0.497222	0	1	0	0	0	1	0	0	0	0	0	0	0	0	0	0	0	0	0	0	0	0	0	0	0	0	0	1	0	0	0	0	1
2012-06-01 13:54:20	744	45.6194	4	2	0	2	1	Mischling	1	1.07222	1	2	0	0	0	0	0	0	0	0	0	0	0	0	0	1	1	1	0	0	0	0	0	0	0	0	0	0	0	0	0	1	3
2012-01-06 10:45:14	858	36.1444	4	2	0	1	2	Mischling	1	0.25	0	2	0	1	0	0	0	0	0	0	0	0	0	0	1	0	0	0	0	0	0	0	0	1	0	0	0	1	0	0	0	1	3
2013-05-21 08:03:47	247	33.4139	2	2	0	1	0	Mischling	1	8.01667	0	1	0	0	0	0	0	0	0	0	0	0	0	0	0	0	1	1	0	0	0	0	0	0	0	0	0	0	0	0	0	1	2
2011-08-09 18:07:32	97	35.7889	4	2	0	2	2	Cocker Spaniel	1	0.625	1	2	0	0	0	0	0	0	0	0	0	0	0	0	0	0	1	0	0	0	0	1	0	0	0	0	0	0	0	0	0	1	2
2011-06-09 19:08:14	470	27.4444	2	2	0	3	2	Toy Pudel	1	4.42222	1	2	0	0	0	0	0	0	0	0	0	0	0	0	1	0	0	0	0	0	0	0	0	0	0	0	0	0	0	0	0	1	1
2011-06-12 17:47:02	470	27.4528	2	2	0	3	2	Airedale Terrier	2	1.05278	1	2	1	0	0	0	0	0	0	0	0	0	0	0	0	0	0	0	0	0	0	0	0	0	0	0	0	0	0	0	0	0	1
2011-02-23 16:05:42	712	48.4806	2	1	0	3	1	Border Collie	1	0.536111	1	2	1	0	0	0	0	1	0	0	0	0	0	0	0	0	0	0	0	0	0	0	1	0	0	0	0	0	1	0	0	0	3
2011-04-19 15:51:23	539	35.5556	3	2	0	1	0	Flat Coated Retriever	2	3.38889	0	2	1	0	0	0	0	0	0	0	0	0	0	0	0	0	0	0	0	0	0	0	0	1	0	0	0	0	0	0	0	0	2
2012-09-05 10:55:55	893	23.4417	2	2	0	1	0	Entlebucher Sennenhund	1	2.25556	0	2	0	0	0	1	0	0	0	0	0	0	0	0	1	1	0	1	0	0	0	0	0	0	0	0	0	1	0	0	0	1	4
2011-10-26 12:50:41	880	40.8056	4	1	0	1	0	Mischling	2	7.99444	0	2	0	0	0	1	0	0	0	0	0	0	0	0	0	0	0	0	0	0	0	0	0	0	0	0	0	1	0	0	0	0	1
2011-09-21 13:44:51	864	49.1528	4	2	1	1	1	Australian Shepherd	1	18.4222	0	1	0	1	1	0	0	0	0	0	0	0	0	1	0	0	1	0	0	0	0	0	0	1	0	0	0	1	0	0	1	1	5
2012-09-05 12:31:50	297	42.2333	4	1	0	1	2	Deutscher Pinscher	1	2.73056	0	1	0	0	0	0	0	1	0	0	0	0	0	0	0	1	0	0	0	0	1	0	0	0	0	1	0	0	1	0	0	1	4
2011-05-04 12:30:44	595	32.2889	4	2	0	1	0	Mischling	2	5.03889	0	1	0	0	0	0	0	0	0	0	0	0	0	0	0	0	0	0	0	0	0	0	0	1	0	0	0	0	0	0	0	0	1
2011-06-12 18:18:22	596	49.375	3	1	0	1	2	Mischling	2	2.08333	1	1	1	1	1	0	0	0	0	0	0	0	0	0	0	0	0	0	0	0	0	0	0	0	1	0	0	1	0	0	0	0	4
2012-08-27 15:17:35	540	34.2222	3	2	0	1	1	Mischling	1	2.46111	0	2	1	0	0	0	1	0	0	0	0	0	0	0	0	0	0	0	0	0	0	0	0	1	0	0	0	0	1	0	0	0	3
2011-07-17 19:39:06	271	70.6917	2	1	0	2	2	Flat Coated Retriever	2	2.97778	1	1	1	0	0	0	0	1	0	0	0	0	0	0	0	0	0	0	0	0	0	0	1	0	0	0	0	0	1	0	0	0	3
2011-01-28 18:25:33	213	44.8583	3	1	0	1	2	Golden Retriever	2	5.09722	0	1	0	0	0	0	1	0	0	0	0	0	0	0	0	0	0	0	0	0	0	0	0	0	0	1	0	0	1	0	0	0	2
2014-07-10 22:14:34	408	27.6528	4	1	0	3	2	Australian Shepherd	2	4.94167	1	2	1	0	0	0	0	0	0	0	0	0	0	0	0	0	0	0	0	0	0	0	0	0	0	0	0	0	0	0	0	0	1
2011-03-11 11:20:35	253	44.8611	2	1	0	1	0	Havanese	2	1.12222	0	1	0	0	0	1	0	0	0	0	0	0	0	0	0	0	0	0	0	0	1	1	0	0	0	0	0	1	0	0	0	0	3
2013-01-09 23:19:49	334	37.675	2	2	0	1	0	Mischling	2	4.48611	0	2	0	0	0	0	1	0	0	0	0	0	0	0	0	0	0	0	0	0	0	0	0	1	0	0	0	0	1	0	0	0	2
2012-05-21 21:03:25	580	19.2833	2	2	0	3	2	Chinese Crested Dog	1	0.802778	1	2	1	0	0	0	0	1	0	0	0	0	0	0	0	0	1	0	0	0	1	0	0	0	0	0	0	0	1	0	0	1	4
2012-05-18 17:15:33	881	55.2861	3	1	1	2	2	Border Collie	1	1.66389	0	2	0	1	0	0	0	0	0	0	0	0	0	0	1	1	1	0	0	0	0	0	0	0	0	0	0	1	0	0	0	1	4
2012-09-04 12:37:05	165	53.9583	2	1	1	1	1	Mops	1	1.37222	0	1	0	0	1	0	0	0	0	0	0	0	0	0	0	0	0	1	0	0	1	0	0	0	0	0	0	1	0	0	0	0	3
2011-07-20 10:28:53	329	42.1306	4	1	1	3	2	Shetland Sheepdog	1	3.08056	1	2	1	0	0	0	0	0	0	0	0	0	0	0	0	0	0	0	0	0	0	0	0	0	0	0	0	0	0	0	0	0	1
2013-06-07 19:31:28	295	38.4722	3	2	0	2	1	Golden Retriever	1	2.01944	1	1	1	0	0	0	1	0	0	0	0	0	0	0	0	0	0	0	0	0	0	0	0	0	0	0	0	0	1	0	0	0	2
2011-05-28 21:54:12	175	26.0444	4	1	0	2	1	Beagle	1	3.35556	0	1	1	0	0	0	0	0	0	0	0	0	0	0	0	0	0	0	0	0	0	0	0	0	0	0	0	0	0	0	0	0	1
2011-04-05 23:29:24	270	28.9	2	1	0	2	2	Labrador Retriever	2	4.50833	1	2	0	1	0	1	0	0	0	0	0	0	0	0	0	0	1	1	0	0	0	0	0	0	0	0	0	1	0	0	0	1	4
2011-04-05 23:43:23	270	28.9	2	1	0	2	2	Labrador Retriever	2	4.23611	1	2	0	1	0	1	0	0	0	0	0	0	0	0	0	0	1	1	0	0	0	0	0	0	0	0	0	1	0	0	0	1	4
2013-06-08 21:53:05	564	27.7444	2	1	0	1	0	Mischling	1	1.01389	0	2	0	0	0	0	0	0	0	0	0	0	0	0	0	0	1	0	0	0	0	0	0	0	0	0	0	0	0	0	0	1	1
2012-10-19 14:11:25	797	27.8389	2	2	0	3	1	Border Collie	1	9.61389	0	1	0	0	0	0	0	0	0	0	0	0	0	0	1	0	0	0	0	0	0	0	0	0	0	0	0	0	0	0	0	1	1
2011-03-30 13:06:12	776	42.0306	3	2	1	1	0	Havanese	1	1.75	0	1	0	0	0	1	0	0	0	0	0	0	1	0	0	0	0	0	0	0	0	0	0	0	0	0	1	1	0	0	1	0	3
2013-07-03 13:18:40	918	27.6	2	2	1	2	1	Deutsche Dogge	2	5.31389	1	1	0	0	0	0	0	0	0	0	0	0	0	0	0	0	0	1	0	0	0	0	0	1	0	0	0	0	0	0	0	0	2
2011-10-19 19:07:54	918	25.8944	2	2	0	2	1	Mischling	1	6.7	1	2	0	0	0	0	0	0	0	0	0	0	0	0	0	0	0	0	0	0	0	0	0	1	0	0	0	0	0	0	0	0	1
2014-05-03 23:20:47	361	18.2583	2	2	0	3	2	Zwergpinscher	1		1	2	0	1	0	0	0	1	0	0	0	0	1	0	0	0	1	1	1	0	0	0	0	1	0	0	0	1	1	0	1	1	7
2014-05-03 23:04:16	361	18.2583	2	2	0	3	2	Zwergpinscher	2	2.61944	1	1	0	0	0	0	0	0	0	0	0	0	1	0	0	0	0	0	0	0	0	0	0	1	0	1	0	0	0	0	1	0	3
2014-05-03 22:51:53	361	18.2583	2	2	0	3	2	Mischling	2	5.94722	1	1	1	0	1	1	0	0	0	0	0	0	1	0	0	0	0	0	0	0	0	0	0	0	0	1	0	1	0	0	1	0	5
2014-05-03 22:41:47	361	18.2583	2	2	0	3	2	Zwergpinscher	1	7.375	1	2	1	0	0	0	0	1	0	0	0	0	1	0	0	0	0	0	0	0	0	0	0	0	0	1	0	0	1	0	1	0	4
2014-05-03 23:41:13	361	18.2583	2	2	0	3	2	Border Collie	1	1.1	1	2	0	1	0	0	0	0	0	0	0	0	1	0	1	0	0	1	0	0	0	1	0	1	0	0	0	1	0	0	1	1	6
2013-09-18 07:19:32	544	45.6306	3	2	0	2	2	Mischling	2	8.63056	0	1	0	0	0	0	1	0	0	0	0	0	0	0	0	0	0	0	0	0	0	0	0	0	0	0	0	0	1	0	0	0	1
2013-09-16 21:01:27	544	45.625	3	2	0	2	2	Mischling	2	4.70833	1	1	0	0	0	0	1	0	0	0	0	0	0	0	0	0	0	0	0	0	0	0	0	0	0	0	0	0	1	0	0	0	1
2013-02-19 14:39:59	476	21.9667	3	1	0	1	0	Mischling	2	1.63333	0	2	0	0	0	0	1	0	0	0	0	0	0	0	0	0	0	0	0	0	0	0	0	0	1	0	0	0	1	0	0	0	2
2014-01-13 21:46:21	366	71.8667	2	1	0	1	2	Golden Retriever	2	8.59167	0	1	0	0	0	0	0	0	0	0	0	0	1	0	0	0	0	0	0	0	0	0	0	0	0	0	0	0	0	0	1	0	1
2012-01-06 15:22:34	45	42.5306	4	2	1	1	0	Australian Shepherd	2	0.277778	0	2	0	1	0	0	0	0	0	0	0	0	0	0	1	1	1	0	0	0	0	0	0	0	0	0	0	1	0	0	0	1	4
2011-12-20 20:46:11	122	46.525	4	1	1	1	2	Mischling	2	5.11389	0	1	0	0	0	0	0	1	0	0	0	0	0	0	0	0	0	0	0	0	0	0	0	0	0	0	0	0	1	0	0	0	1
2012-12-17 17:17:43	778	29.2667	2	2	0	2	2	Mischling	2	0.661111	1	2	0	0	1	0	0	0	0	0	0	0	1	0	0	1	1	0	0	0	0	0	0	0	0	0	0	1	0	0	1	1	4
2012-09-06 07:52:52	393	34.15	2	1	0	1	2	Mischling	2	1.06111	0	1	0	0	0	0	1	0	0	0	0	0	0	0	0	0	0	0	0	0	0	0	0	0	0	0	0	0	1	0	0	0	1
2013-12-16 12:24:01	59	18.5278	2	2	0	3	2	Mischling	2	6.625	1	1	0	0	0	0	0	0	0	0	0	0	1	0	0	0	0	0	0	0	0	0	0	0	0	0	0	0	0	0	1	0	1
2012-09-05 07:17:19	11	42.8056	2	2	1	1	1	Mischling	1	1.05833	0	1	0	0	0	0	0	0	0	0	0	0	1	0	0	1	0	0	0	0	0	0	0	0	0	0	0	0	0	0	1	1	2
2014-09-28 12:08:45	409	24.7444	2	2	0	2	1	Labrador Retriever	2	1.2	1	2	0	0	0	0	0	0	0	0	0	0	0	0	1	0	0	1	0	0	0	0	0	0	0	0	0	0	0	0	0	1	2
2013-09-21 21:37:51	228	34.6333	2	1	0	1	0	Flat Coated Retriever	1	2.70556	0	2	0	0	0	0	1	0	0	0	0	0	0	0	0	0	0	0	0	0	0	0	0	0	0	1	0	0	1	0	0	0	2
2014-12-23 22:38:42	303	30.1583	3	2	0	3	1	Border Collie	2	11.9778	1	1	1	0	0	0	1	0	0	0	0	0	0	0	0	0	0	0	0	0	0	0	1	0	0	0	0	0	1	0	0	0	3
2013-04-02 16:07:57	176	34.2222	3	2	0	1	0	Magyar Vizsla	2	2.75	0	2	0	0	0	0	0	0	0	0	0	0	1	0	0	0	1	0	0	0	0	0	0	0	0	0	0	0	0	0	1	1	2
2012-05-29 10:46:37	12	36.0778	2	2	0	1	2	Mischling	1	3.57778	0	1	0	0	0	0	1	0	0	0	0	0	0	0	0	0	0	0	0	0	0	0	0	0	0	0	0	0	1	0	0	0	1
2012-09-10 10:24:23	713	54.475	2	2	0	2	2	Mischling	2	16.1278	0	2	0	0	0	0	0	0	0	1	0	0	0	0	0	0	0	0	0	0	0	1	0	0	0	0	0	0	0	1	0	0	2
2014-01-20 17:15:15	724	56.5222	2	2	0	2	0						0	0	0	0	1	0	0	0	0	0	0	0	0	0	0	0	0	0	0	0	0	0	0	0	1	0	1	0	0	0	2
2014-02-06 10:35:19	565	54.9167	2	1	0	1	1	Mischling	1	12.0972	0	1	0	0	0	0	0	0	0	0	0	0	1	0	0	0	0	0	0	0	0	0	0	0	0	0	0	0	0	0	1	0	1
2013-02-01 06:46:02	882	37.725	3	2	0	3	1	Norwegischer Lundehund	2	1.20556	1	2	1	0	0	0	0	0	0	0	0	0	0	0	0	0	0	0	0	0	0	0	0	1	0	0	0	0	0	0	0	0	2
2013-02-01 06:33:06	882	37.725	3	1	0	3	0	Mischling	2	19.0583	0	2	0	0	0	0	1	0	0	0	0	0	0	0	0	0	0	0	0	0	0	0	0	0	0	0	0	0	1	0	0	0	1
2012-11-08 16:04:14	312	32.5444	3	2	0	1	2	Border Collie	2	10.7306	1	1	0	0	0	0	0	0	0	0	0	0	1	0	0	1	0	0	0	0	0	1	0	0	0	0	0	0	0	0	1	1	3
2011-10-10 14:30:19	298	30.7833	2	2	0	1	2	Mischling	2	0.980556	0	2	0	1	0	1	1	0	0	0	0	0	0	0	0	0	1	1	0	0	0	0	0	0	0	0	0	1	1	0	0	1	5
2014-09-10 23:35:41	885	22.5972	2	2	0	1	2	Akita Inu	1	1.45556	0	1	0	1	0	0	0	0	0	0	0	0	1	0	0	0	0	0	0	0	1	0	0	0	0	0	0	1	0	0	1	0	3
2011-04-13 10:41:21	680	28.9222	2	2	0	1	0	Mischling	2	5.69722	0	2	0	0	0	0	0	0	0	0	0	0	0	0	0	0	0	0	0	0	0	0	0	0	0	1	0	0	0	0	0	0	1
2013-01-22 15:10:34	412	27.2278	3	1	0	1	0	Mischling	1	4.46944	0	1	0	0	0	0	0	0	0	0	0	0	0	0	0	0	0	0	0	0	0	0	0	1	0	1	0	0	0	0	0	0	2
2012-08-30 11:57:48	102	60.0472	2	2	0	3	2	Border Collie	2	1.52222	1	2	0	0	0	0	0	1	0	0	1	0	0	0	0	0	0	0	0	0	0	0	1	1	0	0	0	0	1	1	0	0	4
2011-07-20 17:25:56	189	64.0778	3	2	0	3	2	Border Collie	1	11.4111	1	2	0	0	0	0	0	0	0	0	0	0	1	1	0	0	0	0	0	0	0	0	0	0	0	0	0	0	0	0	1	0	2

## Sheet: labels
DATE	Date of fillin in the questionnare
EXCLUDED from analyses	If the animal was excluded from the quanitative analyses: 0: no; 1: yes
EXCLUDE_because	If yes, reason for exclusion
OWNER ID
Owner age	in years
Education	Highest level of education: 2: middle school; 3: technical school (fachschule); 4: college or university
Adults	Number of adults in household (including owner): 1: one; 2: more
Children	Number of children in household: 0: none; 1 or more
N of dogs	Number of dogs in the household (including current dog): 1: one; 2: more
Previous experience with dogs	How many dogs the owner had before the present: 0: zero; 1: one; 2: more than 1
Breed of the dog
Dog sex	1: male; 2: female
Dog age	in years
N dogs when the dog arrived	Number of dogs when the current one has arrived: 0: zero; 1: one or more
Role of the dog	Role of the dog in the family: 1: only for companionship; 2: working or sporting, too
"breed"	Mentioning that they liked the breed
looks (general)	Any reference to the whole appearance of the dog without mentioning specifics (e.g., "looks", or the "beauty")
hair	Any reference to the fur or coat of the dog
size	Any reference to the size of the dog
shelter/rescue	Mentioning that they rescued the dog, adopted it out of pity, or adopted it from a shelter or rescue organisation
pedigree	Mentioning the importance of the dog's pedigree (or the lack of it), or knowing the breeder
health	Any reference to the health of the dog
age	Any reference to the age of the dog
sex	Mentioning specifically that they wanted a male or female dog
calm	Any reference to the calmness of the dog
friendly/family dog	Any reference to the friendliness, lack of aggression, or family- or child-compatibility of the dog
docile/manageable	Any reference to the docility or easy-manageable nature of the dog
work/sports skills	Any reference to the working or sporting skills of any type (e.g., agility, herding, hunting, therapy)
smart/trainable	Any reference to the smartness, trainability, or obedience of the dog
active/playful	Any reference to the activity level, or playfulness of the dog
character (general)	Any reference to the whole character or personality of the dog (e.g., "nature", or "temperament"), without mentioning specifics
loyalty	Any reference to the clinginess, dependence, or loyalty of the dog
guarding	Any reference to the dog's house-guarding ability (also included if the dog provides safety)
stubborn	Any reference to the personality of the dog (also included if the owner wanted a challenge with the choice)
unique behaviours	A collective theme including all and only those behavioural traits that were mentioned only once or twice in the dataset and thus have no theme on their own
background information	Any reference to previous experiences with the breed, the breed-type or the parent(s) of the dog
choosing on a whim	Just fancying that particular dog (typically include expressions like "I fell in love", "the dog chose me", "just so happened")
sentimental reasons	Any mention of sentimental reasons (i.e., selecting the dog because of good childhood memories, favourite books or movies, etc.)
chosen by other	Mentioning that another person took part in selecting the dog
Composite appearance	1 if any from looks (general), hair, or size is mentioned
Composite origin	1 if shelter/rescue, or pedigree is mentioned
Composite demographics	1 if any from health, age, or sex is mentioned
Composite friendly/manageable	1 if any from friendly/family dog, docile/manageable, or calm was mentioned
Composite sport	1 if any from work/sport skills, smart/trainable, or active/playful was mentioned
N of reasons	Number of different reasons the ower indicated in his/her response
